# Supplementary material for: Predictors of adverse drug reaction-related hospitalisation in Southwest Ethiopia: A prospective cross-sectional study
Source: PLoS One. 2017 Oct 16;12(10):e0186631. doi: 10.1371/journal.pone.0186631 (PMC5643118; doi:10.1371/journal.pone.0186631)
Supplement: S2 Table — (ZIP) [file pone.0186631.s003.zip]

Archive with 3 entries (3 files):
- ADR.xlsx
- Demographic.xlsx
- Medicines.xlsx
