# Supplementary material for: Predictors of adverse drug reaction-related hospitalisation in Southwest Ethiopia: A prospective cross-sectional study
Source: PLoS One. 2017 Oct 16;12(10):e0186631. doi: 10.1371/journal.pone.0186631 (PMC5643118; doi:10.1371/journal.pone.0186631)
Supplement: S2 Table — (ZIP) [file pone.0186631.s003.zip › ADR.xlsx]

## Sheet: ADR
adrID	patID	outcome	description	Rawlins	interaction	Causality	Preventability	Severity_Score	Severity_level
1	7	Partially recovered	Pleuritic skin erruption	B dose independent	Unknown 0	7	1 Not preventable	4	Moderate
3	8	Not recovered	Hepatotoxicity	B dose independent	Moderate 2	11	2 Probably Preventable	6	Severe
4	9	Recovered	Skin rash	A dose dependent	None 0	10	3 Definitely Preventable	4	Moderate
5	9	Partially recovered	Anaemia	B dose independent	None 0	8	3 Definitely Preventable	4	Moderate
6	10	Partially recovered	Diarrhoea	A dose dependent	Minor 1	5	3 Definitely Preventable	4	Moderate
7	10	Not recovered	Hypoglycemia	A dose dependent	Unknown 0	5	2 Probably Preventable	4	Moderate
8	17	Not recovered	Hypokalemia	A dose dependent	Moderate 2	7	3 Definitely Preventable	4	Moderate
9	17	Not recovered	Hypocalcemia	A dose dependent	Moderate 2	7	3 Definitely Preventable	4	Moderate
10	18	Partially recovered	Hepatotoxicity	A dose dependent	Major 3	10	2 Probably Preventable	6	Severe
11	23	Recovered	Hypocalcemia	A dose dependent	Minor 1	5	2 Probably Preventable	4	Moderate
12	26	Partially recovered	Gastrointestinal bleeding	A dose dependent	None 0	10	2 Probably Preventable	4	Moderate
13	26	Partially recovered	Hepatotoxicity	A dose dependent	None 0	10	2 Probably Preventable	4	Moderate
14	27	Recovered	Renal impairment	A dose dependent	Moderate 2	8	2 Probably Preventable	4	Moderate
15	33	Fatal	Hepatotoxicity	B dose independent	Moderate 2	7	2 Probably Preventable	7	Severe
16	46	Recovered	Dry cough	A dose dependent	Moderate 2	6	2 Probably Preventable	4	Moderate
17	46	Recovered	Renal impairment	A dose dependent	Moderate 2	6	2 Probably Preventable	4	Moderate
18	47	Recovered	Renal impairment	A dose dependent	Minor 1	5	2 Probably Preventable	4	Moderate
19	47	Recovered	Hypocalcemia	A dose dependent	Minor 1	5	2 Probably Preventable	4	Moderate
20	75	Recovered	Dry cough	B dose independent	Unknown 0	6	1 Not preventable	4	Moderate
21	75	Recovered	Renal impairment	A dose dependent	Unknown 0	5	2 Probably Preventable	4	Moderate
22	78	Partially recovered	Anaemia	B dose independent	Minor 1	5	1 Not preventable	4	Moderate
23	87	Recovered	Gastritis	B dose independent	Unknown 0	5	1 Not preventable	4	Moderate
24	95	Partially recovered	Diarrhoea	B dose independent	None 0	6	1 Not preventable	4	Moderate
25	8	Not recovered	Renal impairment	B dose independent	Moderate 2	11	2 Probably Preventable	6	Severe
26	103	Partially recovered	Hypocalcemia	A dose dependent	Moderate 2	6	2 Probably Preventable	4	Moderate
27	108	Recovered	Delirium	A dose dependent	Unknown 0	6	2 Probably Preventable	4	Moderate
28	109	Partially recovered	Hypokalemia	A dose dependent	Unknown 0	6	2 Probably Preventable	4	Moderate
30	130	Partially recovered	Diarrhoea	A dose dependent	None 0	6	3 Definitely Preventable	4	Moderate
31	134	Recovered	Vertigo	A dose dependent	Unknown 0	6	2 Probably Preventable	4	Moderate
32	159	Partially recovered	Hepatotoxicity	B dose independent	Moderate 2	8	2 Probably Preventable	4	Moderate
33	164	Recovered	Syncope	A dose dependent	Unknown 0	7	2 Probably Preventable	4	Moderate
34	167	Unknown	Anaemia	A dose dependent	Unknown 0	5	2 Probably Preventable	5	Moderate
35	176	Recovered	Hypoglycemia	A dose dependent	Unknown 0	9	3 Definitely Preventable	4	Moderate
36	177	Recovered	Blurred vision	A dose dependent	Moderate 2	8	3 Definitely Preventable	4	Moderate
37	187	Partially recovered	Gastrointestinal bleeding	A dose dependent	Unknown 0	8	3 Definitely Preventable	4	Moderate
38	260	Unknown	Renal impairment	A dose dependent	Unknown 0	5	2 Probably Preventable	4	Moderate
39	278	Not recovered	Osteomalacia	B dose independent	Moderate 2	5	1 Not preventable	4	Moderate
40	279	Fatal	Hepatotoxicity	A dose dependent	Moderate 2	9	2 Probably Preventable	7	Severe
41	296	Recovered	Hepatotoxicity	A dose dependent	Major 3	8	2 Probably Preventable	5	Moderate
42	303	Fatal	Renal impairment	A dose dependent	Major 3	11	2 Probably Preventable	7	Severe
43	304	Recovered	Skin rash	A dose dependent	Major 3	6	2 Probably Preventable	4	Moderate
44	305	Fatal	Hepatotoxicity	A dose dependent	None 0	7	3 Definitely Preventable	7	Severe
45	307	Not recovered	Hepatotoxicity	A dose dependent	Moderate 2	7	3 Definitely Preventable	5	Moderate
46	311	Recovered	Hepatotoxicity	A dose dependent	Moderate 2	7	1 Not preventable	4	Moderate
47	313	Fatal	Renal impairment	A dose dependent	Moderate 2	7	2 Probably Preventable	7	Severe
48	314	Recovered	Hypoglycemia	A dose dependent	Moderate 2	6	2 Probably Preventable	4	Moderate
49	333	Recovered	Diarrhoea	A dose dependent	Moderate 2	5	2 Probably Preventable	4	Moderate
50	340	Recovered	Delirium	A dose dependent	Minor 1	9	2 Probably Preventable	4	Moderate
51	345	Not recovered	Renal impairment	A dose dependent	Moderate 2	7	2 Probably Preventable	4	Moderate
52	345	Partially recovered	Orthostatic hypotension	A dose dependent	Moderate 2	10	3 Definitely Preventable	4	Moderate
53	350	Partially recovered	Gastrointestinal bleeding	A dose dependent	Minor 1	6	2 Probably Preventable	4	Moderate
54	355	Recovered	Skin rash	B dose independent	Unknown 0	6	1 Not preventable	4	Moderate
55	363	Not recovered	Renal impairment	A dose dependent	None 0	10	2 Probably Preventable	5	Moderate
56	367	Partially recovered	Renal impairment	A dose dependent	Unknown 0	6	2 Probably Preventable	5	Moderate
57	373	Partially recovered	Hepatotoxicity	A dose dependent	Moderate 2	6	2 Probably Preventable	4	Moderate
58	374	Fatal	Hepatotoxicity	A dose dependent	Moderate 2	7	3 Definitely Preventable	7	Severe
59	401	Partially recovered	Skin rash	A dose dependent	Minor 1	7	2 Probably Preventable	5	Moderate
60	420	Partially recovered	Renal impairment	A dose dependent	Contraindicated 4	6	2 Probably Preventable	4	Moderate
61	420	Partially recovered	Gastrointestinal bleeding	A dose dependent	Contraindicated 4	9	2 Probably Preventable	4	Moderate
62	421	Unknown	Hepatotoxicity	A dose dependent	Moderate 2	7	2 Probably Preventable	4	Moderate
63	487	Fatal	Hepatotoxicity	A dose dependent	Minor 1	11	2 Probably Preventable	7	Severe
64	491	Partially recovered	Hepatotoxicity	A dose dependent	Moderate 2	6	2 Probably Preventable	4	Moderate
65	505	Partially recovered	Hepatotoxicity	A dose dependent	Major 3	5	2 Probably Preventable	4	Moderate
66	505	Partially recovered	Skin rash	A dose dependent	Major 3	8	2 Probably Preventable	4	Moderate
67	550	Recovered	Hepatotoxicity	A dose dependent	Minor 1	10	2 Probably Preventable	4	Moderate
68	595	Fatal	Falls	B dose independent	Moderate 2	8	1 Not preventable	7	Severe
69	597	Recovered	Renal impairment	A dose dependent	Unknown 0	6	2 Probably Preventable	4	Moderate
70	619	Partially recovered	Renal impairment	A dose dependent	Minor 1	9	2 Probably Preventable	4	Moderate
71	619	Partially recovered	Anaemia	B dose independent	Minor 1	6	1 Not preventable	4	Moderate
72	628	Partially recovered	Renal impairment	A dose dependent	Unknown 0	8	2 Probably Preventable	4	Moderate
73	639	Fatal	Hypocalcemia	A dose dependent	Moderate 2	8	2 Probably Preventable	4	Moderate
74	640	Partially recovered	Hepatotoxicity	A dose dependent	Moderate 2	6	2 Probably Preventable	4	Moderate
75	650	Not recovered	Renal impairment	A dose dependent	Moderate 2	5	2 Probably Preventable	4	Moderate
76	652	Partially recovered	Hepatotoxicity	A dose dependent	Minor 1	6	2 Probably Preventable	4	Moderate
77	659	Recovered	Hepatotoxicity	A dose dependent	Moderate 2	10	2 Probably Preventable	4	Moderate
78	673	Partially recovered	Dry cough	A dose dependent	Minor 1	7	2 Probably Preventable	4	Moderate
79	677	Fatal	Hepatotoxicity	A dose dependent	Moderate 2	10	2 Probably Preventable	7	Severe
80	682	Partially recovered	Hepatotoxicity	A dose dependent	Moderate 2	9	2 Probably Preventable	4	Moderate
81	689	Fatal	Renal impairment	A dose dependent	Moderate 2	6	2 Probably Preventable	7	Severe
82	694	Partially recovered	Gastrointestinal bleeding	A dose dependent	Minor 1	9	2 Probably Preventable	4	Moderate
83	701	Recovered	Hepatotoxicity	A dose dependent	Minor 1	9	2 Probably Preventable	4	Moderate
84	739	Unknown	Gastrointestinal bleeding	A dose dependent	Moderate 2	5	2 Probably Preventable	4	Moderate
85	762	Recovered	Hypokalemia	A dose dependent	Unknown 0	8	2 Probably Preventable	4	Moderate
86	769	Fatal	Hepatotoxicity	A dose dependent	Moderate 2	7	2 Probably Preventable	7	Severe
87	779	Partially recovered	Renal impairment	A dose dependent	None 0	5	2 Probably Preventable	4	Moderate
88	781	Unknown	Hypokalemia	A dose dependent	None 0	8	2 Probably Preventable	4	Moderate
89	811	Partially recovered	Hepatotoxicity	A dose dependent	Minor 1	9	2 Probably Preventable	4	Moderate
90	828	Partially recovered	Hepatotoxicity	A dose dependent	Minor 1	9	2 Probably Preventable	4	Moderate
91	867	Partially recovered	Hepatotoxicity	A dose dependent	Minor 1	8	2 Probably Preventable	4	Moderate
92	876	Fatal	Hepatotoxicity	A dose dependent	Moderate 2	6	2 Probably Preventable	7	Severe
93	878	Partially recovered	Delirium	A dose dependent	Minor 1	10	3 Definitely Preventable	4	Moderate
94	885	Partially recovered	Hepatotoxicity	A dose dependent	Minor 1	8	2 Probably Preventable	4	Moderate
95	892	Partially recovered	Steven Johnson Syndrome rash	B dose independent	None 0	10	3 Definitely Preventable	4	Moderate
96	899	Partially recovered	Vaginal bleeding	A dose dependent	None 0	9	3 Definitely Preventable	4	Moderate
97	899	Partially recovered	Renal impairment	A dose dependent	None 0	6	2 Probably Preventable	4	Moderate
98	921	Recovered	Hypocalcemia	A dose dependent	Minor 1	6	3 Definitely Preventable	4	Moderate
99	921	Recovered	Renal impairment	A dose dependent	Minor 1	6	3 Definitely Preventable	4	Moderate
100	940	Partially recovered	Renal impairment	A dose dependent	Minor 1	5	2 Probably Preventable	4	Moderate
101	960	Recovered	Renal impairment	A dose dependent	None 0	5	2 Probably Preventable	4	Moderate
102	970	Partially recovered	Hepatotoxicity	A dose dependent	Moderate 2	9	2 Probably Preventable	4	Moderate
103	974	Recovered	Diarrhoea	B dose independent	Minor 1	6	1 Not preventable	4	Moderate
104	993	Recovered	Gingival hyperplasia	A dose dependent	Moderate 2	10	3 Definitely Preventable	4	Moderate
105	995	Recovered	Hypoglycemia	A dose dependent	Minor 1	9	2 Probably Preventable	4	Moderate
106	992	Unknown	Hypokalemia	A dose dependent	Minor 1	8	2 Probably Preventable	4	Moderate
107	1002	Unknown	Hepatotoxicity	B dose independent	Minor 1	6	1 Not preventable	4	Moderate
108	1013	Recovered	Thrombocytopenia	A dose dependent	Unknown 0	6	2 Probably Preventable	4	Moderate
109	1013	Recovered	Hepatotoxicity	A dose dependent	Unknown 0	9	2 Probably Preventable	4	Moderate
111	1015	Partially recovered	Hepatotoxicity	A dose dependent	Minor 1	5	2 Probably Preventable	4	Moderate
112	1021	Partially recovered	Hypokalemia	A dose dependent	None 0	8	2 Probably Preventable	4	Moderate
114	851	Partially recovered	Hepatotoxicity	B dose independent	Minor 1	5	2 Probably Preventable	4	Moderate
115	856	Fatal	Renal impairment	A dose dependent	Minor 1	9	2 Probably Preventable	7	Severe
116	872	Fatal	Hypokalemia	A dose dependent	Moderate 2	8	2 Probably Preventable	7	Severe
117	874	Unknown	Thrombocytopenia	B dose independent	Minor 1	5	1 Not preventable	4	Moderate
118	898	Partially recovered	Renal impairment	A dose dependent	Moderate 2	5	2 Probably Preventable	4	Moderate
119	931	Recovered	Hepatotoxicity	A dose dependent	Minor 1	8	2 Probably Preventable	4	Moderate
120	117	Recovered	Renal impairment	A dose dependent	Minor 1	8	2 Probably Preventable	4	Moderate
121	132	Recovered	Renal impairment	A dose dependent	Minor 1	5	2 Probably Preventable	4	Moderate
122	176	Partially recovered	Renal impairment	A dose dependent	Moderate 2	5	2 Probably Preventable	4	Moderate
123	405	Partially recovered	Renal impairment	B dose independent	Minor 1	6	1 Not preventable	4	Moderate
