# Supplementary material for: Predictors of adverse drug reaction-related hospitalisation in Southwest Ethiopia: A prospective cross-sectional study
Source: PLoS One. 2017 Oct 16;12(10):e0186631. doi: 10.1371/journal.pone.0186631 (PMC5643118; doi:10.1371/journal.pone.0186631)
Supplement: S2 Table — (ZIP) [file pone.0186631.s003.zip › Demographic.xlsx]

## Sheet: qDemographic1
patID	ADR	Age	Gender	Education	Residence	alcohol_regular_use	khat_regular_use	herbal_meds	Admissions3months	ADRhistory	BMI	eGFR	charlsonClassic	CountDiagnoses	CountMeds	diag_TB	diag_HTN	diag_HIV	diag_liver_disease_chronic	diag_renal_disease_chronic	ch_cvd	ch_chf	ch_any_tumor	ch_malig	ch_PUD	ch_resp	ch_diab_with
7	Y	27	Female	Educated	Urban city or town	Yes	No	No	0	Yes	21.26	56.67	9	3	7	N	N	Y	N	N	N	N	N	N	N	N	N
8	Y	24	Female	Educated	Urban city or town	No	No	Yes	1	No	18.29	161.07	4	5	11	Y	N	Y	N	N	N	N	N	N	Y	N	N
9	Y	34	Male	Educated	Urban city or town	No	No	Unknown	0	Unknown	22.09	175.19	4	3	3	N	N	N	N	N	N	N	Y	N	N	N	N
10	Y	34	Male	Uneducated	Rural village	No	No	No	0	Unknown	15.92	0	3	4	3	N	Y	N	N	N	N	N	N	N	Y	N	Y
11	N	32	Female	Educated	Urban city or town	No	No	No	0	No	18.02	30	1	3	3	N	N	N	N	N	N	Y	N	N	N	N	N
12	N	36	Male	Uneducated	Rural village	No	No	No	0	No	19.82	0	0	2	3	Y	N	N	N	N	N	N	N	N	N	N	N
13	N	62	Female	Uneducated	Rural village	No	No	No	0	No	22.06	0	2	3	4	N	N	N	N	N	N	Y	N	N	N	Y	N
14	N	50	Male	Educated	Rural village	No	No	No	0	No	18.37	58.75	2	3	4	N	N	N	N	N	N	Y	N	N	N	N	N
15	N	35	Male	Educated	Urban city or town	Yes	Yes	No	1	No	19.48	107.63	0	2	3	N	N	N	N	N	N	N	N	N	N	N	N
16	N	56	Female	Uneducated	Urban city or town	No	No	No	1	No	23.15	78.12	4	5	6	N	Y	N	N	Y	N	Y	N	N	N	N	N
17	Y	25	Female	Uneducated	Urban city or town	No	No	No	1	No	16.77	316.25	2	5	3	Y	Y	N	N	N	N	N	N	N	N	N	N
18	Y	35	Female	Uneducated	Rural village	No	No	Yes	1	No	19.82	25.67	3	2	5	Y	N	N	Y	N	N	N	N	N	N	N	N
19	N	30	Female	Uneducated	Rural village	No	No	No	0	No	20.83	0	0	1	1	N	N	N	N	N	N	N	N	N	N	N	N
20	N	42	Male	Uneducated	Rural village	No	Yes	Yes	4	No	20.66	72.28	2	2	4	N	N	N	N	N	N	N	N	N	N	N	Y
21	N	27	Female	Educated	Urban city or town	No	No	No	0	No	14.57	60.42	6	3	4	Y	N	Y	N	N	N	N	N	N	N	N	N
22	N	35	Male	Educated	Urban city or town	Yes	No	No	0	No	21.8	77	0	1	9	Y	N	N	N	N	N	N	N	N	N	N	N
23	Y	63	Male	Uneducated	Urban city or town	Yes	No	No	1	No	17.63	0	2	5	5	N	N	N	N	N	N	Y	N	N	N	N	N
24	N	45	Female	Educated	Urban city or town	No	No	No	0	No	28.69	63.33	0	4	1	N	N	N	N	N	N	N	N	N	N	N	N
25	N	38	Male	Educated	Urban city or town	Yes	No	No	0	No	21.47	0	1	1	1	N	N	N	N	N	N	N	N	N	N	N	N
26	Y	58	Female	Educated	Urban city or town	No	No	No	1	No	16.94	51.25	1	3	3	N	N	N	N	N	N	N	N	N	Y	N	N
27	Y	88	Male	Uneducated	Urban city or town	No	No	No	0	No	25.81	88.66	3	4	2	N	N	N	N	N	N	Y	Y	N	N	N	N
28	N	34	Female	Educated	Urban city or town	No	No	No	0	No	26.57	0	1	4	5	N	N	Y	N	N	N	N	N	N	N	N	N
29	N	20	Male	Uneducated	Rural village	No	No	No	0	No	21.3	0	1	3	2	N	N	N	N	N	N	Y	N	N	N	N	N
30	N	38	Female	Uneducated	Rural village	No	No	No	1	No	19.1	36.83	3	3	3	N	N	N	Y	N	N	N	N	N	N	N	N
31	N	18	Male	Educated	Urban city or town	No	No	No	0	No	23.42	370.07	2	5	3	N	N	N	N	N	N	N	N	N	N	N	N
32	N	55	Male	Uneducated	Rural village	No	No	No	0	No	18.59	38.96	3	3	5	N	N	N	N	N	N	Y	N	N	N	Y	N
33	Y	47	Female	Educated	Urban city or town	No	No	No	0	No	15.49	17.24	7	2	8	N	N	Y	Y	N	N	N	N	N	N	N	N
34	N	36	Male	Educated	Rural village	No	No	No	0	No	24.91	77.42	2	2	2	N	N	N	N	N	N	N	N	N	N	N	Y
35	N	42	Male	Educated	Urban city or town	Yes	No	Yes	0	No	20.28	81.67	1	4	2	N	N	N	N	N	N	Y	N	N	N	N	N
36	N	38	Female	Educated	Urban city or town	No	No	No	1	No	32.89	116.88	1	2	3	N	N	N	N	N	N	Y	N	N	N	N	N
37	N	50	Female	Uneducated	Urban city or town	No	No	No	0	No	27.06	65	2	3	5	N	Y	N	N	N	N	N	N	N	N	N	Y
38	N	50	Male	Uneducated	Rural village	No	No	No	0	No	18.37	0	4	4	3	N	N	N	N	N	N	N	Y	N	N	N	N
39	N	28	Male	Educated	Urban city or town	Yes	No	No	0	No	20.93	0	0	3	2	N	N	N	N	N	N	N	N	N	N	N	N
41	N	50	Female	Uneducated	Rural village	No	No	No	0	No	18.51	0	2	5	5	N	N	N	N	N	N	N	N	N	N	N	N
42	N	48	Male	Educated	Rural village	Yes	No	No	0	No	22.34	70.66	7	4	6	N	N	Y	N	N	Y	N	N	N	N	N	N
43	N	55	Female	Uneducated	Rural village	No	No	No	0	No	17.15	45.69	1	5	2	N	Y	N	N	N	N	Y	N	N	N	N	N
44	N	38	Male	Educated	Urban city or town	No	No	No	0	No	19.25	0	3	3	1	N	N	N	N	N	N	Y	N	N	N	N	N
45	N	24	Female	Educated	Urban city or town	Yes	No	Yes	0	No	19.05	0	6	4	5	Y	N	Y	N	N	N	N	N	N	N	N	N
46	Y	22	Male	Educated	Urban city or town	No	No	No	0	No	18.31	180.61	1	3	5	N	N	N	N	N	N	Y	N	N	N	N	N
47	Y	60	Female	Uneducated	Urban city or town	No	No	No	0	No	16.65	124.44	3	5	3	N	N	N	N	Y	N	Y	N	N	N	N	N
48	N	80	Male	Uneducated	Rural village	No	No	Yes	0	No	22.1	43.5	1	4	2	N	N	N	N	N	N	Y	N	N	N	N	N
49	N	26	Female	Educated	Rural village	No	No	No	0	No	27.79	110.83	1	2	2	N	N	N	N	N	N	Y	N	N	N	N	N
50	N	60	Female	Uneducated	Urban city or town	Yes	No	No	0	No	16.44	53.78	1	2	5	N	N	N	N	N	N	N	N	N	N	Y	N
51	N	50	Male	Uneducated	Rural village	No	No	No	1	No	21.51	95.93	2	3	5	N	N	N	N	N	N	N	N	N	N	Y	N
52	N	65	Female	Uneducated	Urban city or town	Yes	No	Unknown	0	No	15.82	30.71	1	3	2	N	N	N	N	N	N	Y	N	N	N	N	N
53	N	30	Male	Educated	Urban city or town	Yes	No	No	0	No	21.46	83.11	0	2	4	Y	N	N	N	N	N	N	N	N	N	N	N
54	N	25	Female	Uneducated	Urban city or town	No	No	No	0	No	19.05	55.9	6	2	5	N	N	Y	N	N	N	N	N	N	N	N	N
55	N	22	Female	Uneducated	Rural village	No	No	No	1	No	17.78	55.07	0	2	4	N	N	N	N	N	N	N	N	N	N	N	N
56	N	55	Female	Uneducated	Rural village	No	No	No	0	No	21.35	69.35	2	2	3	N	N	N	N	N	N	Y	N	N	N	N	N
57	N	19	Female	Educated	Urban city or town	No	No	No	0	No	15.38	45.38	1	1	2	N	N	N	N	N	Y	N	N	N	N	N	N
58	N	70	Male	Uneducated	Rural village	No	Yes	No	0	No	19.05	58.33	2	4	6	N	N	N	N	N	N	Y	N	N	N	N	N
59	N	30	Male	Educated	Rural village	No	No	No	0	No	21.43	70.89	0	1	3	N	N	N	N	N	N	N	N	N	N	N	N
60	N	55	Male	Educated	Urban city or town	No	Yes	No	0	No	21.97	0	2	2	4	N	N	N	N	N	N	N	N	N	N	N	Y
61	N	25	Female	Uneducated	Rural village	No	No	No	0	No	16.54	0	2	4	4	Y	N	N	N	N	N	N	N	N	N	N	N
62	N	60	Female	Educated	Urban city or town	Yes	No	No	0	No	24.5	60.87	9	3	2	N	N	N	Y	N	N	N	N	Y	N	N	N
63	N	78	Male	Educated	Urban city or town	Yes	No	No	0	No	23.53	63.03	2	2	4	N	N	N	N	N	N	Y	N	N	N	N	N
64	N	60	Male	Uneducated	Rural village	No	No	No	0	No	19.94	51.46	2	3	4	N	N	N	N	N	N	Y	N	N	N	N	N
65	N	55	Male	Uneducated	Rural village	No	No	No	0	No	19.96	47.1	0	2	2	Y	N	N	N	N	N	N	N	N	N	N	N
66	N	32	Male	Educated	Urban city or town	No	No	No	0	No	17.1	68.25	0	3	2	N	N	N	N	N	N	N	N	N	N	N	N
67	N	60	Male	Uneducated	Rural village	No	No	No	0	No	22.23	92.31	2	2	4	N	N	N	N	N	N	Y	N	N	N	N	N
68	N	28	Male	Uneducated	Rural village	Yes	No	No	0	No	21.08	55.07	0	2	8	Y	N	N	N	N	N	N	N	N	N	N	N
69	N	25	Female	Educated	Rural village	Yes	No	No	0	No	22.21	74.75	0	2	3	N	N	N	N	N	N	N	N	N	N	N	N
70	N	60	Female	Educated	Urban city or town	Yes	No	No	0	No	21.92	76.22	3	5	3	N	N	N	N	N	N	Y	N	N	N	Y	N
71	N	25	Male	Educated	Rural village	Yes	Yes	No	0	No	21.71	0	0	1	3	N	N	N	N	N	N	N	N	N	N	N	N
72	N	67	Male	Uneducated	Urban city or town	No	No	No	0	No	20.64	74.64	1	2	2	N	N	N	N	N	N	Y	N	N	N	N	N
73	N	31	Male	Educated	Urban city or town	Yes	Yes	No	0	No	22.17	81.75	0	1	2	N	N	N	N	N	N	N	N	N	N	N	N
74	N	25	Female	Educated	Urban city or town	No	No	No	0	No	19.4	55.62	1	3	3	N	N	N	N	N	N	Y	N	N	N	N	N
75	Y	50	Male	Educated	Urban city or town	No	No	No	1	No	22.66	138	1	2	7	N	Y	N	N	N	N	N	N	N	N	N	N
77	N	70	Male	Uneducated	Rural village	No	No	No	0	No	22.39	78.17	1	5	3	N	Y	N	N	N	N	Y	N	N	N	N	N
78	Y	38	Male	Educated	Urban city or town	No	No	No	0	No	20.16	119.77	8	6	6	Y	N	Y	N	N	N	N	Y	N	N	N	N
79	N	40	Male	Educated	Rural village	No	No	No	0	No	18.83	78.25	1	2	4	N	N	N	N	N	N	N	N	N	N	N	N
80	N	25	Male	Educated	Rural village	No	No	No	0	No	17.62	714.28	3	4	3	N	Y	N	N	Y	N	N	N	N	N	N	N
81	N	45	Male	Educated	Rural village	No	No	No	0	No	20.57	107.23	2	2	3	N	N	N	N	N	N	Y	N	N	N	N	N
82	N	56	Male	Uneducated	Rural village	Yes	No	Yes	0	No	22.38	92.09	3	3	2	N	N	N	N	N	N	Y	N	N	N	N	Y
83	N	70	Male	Educated	Urban city or town	Yes	No	No	0	No	25.51	85.4	4	4	2	N	N	N	N	Y	N	N	N	N	N	N	Y
84	N	45	Female	Educated	Rural village	No	No	Yes	0	No	21.3	53.57	6	3	1	N	N	N	N	N	N	N	N	Y	N	N	N
85	N	55	Male	Educated	Urban city or town	No	No	No	0	No	19.93	57.3	6	4	4	N	N	Y	N	N	N	N	N	N	N	N	N
86	N	35	Male	Uneducated	Rural village	No	No	No	0	No	19.73	70	0	1	2	N	N	N	N	N	N	N	N	N	N	N	N
87	Y	58	Male	Educated	Urban city or town	No	No	No	0	Yes	27.95	106.6	4	5	5	N	N	N	N	N	N	N	N	N	N	N	Y
88	N	45	Female	Educated	Urban city or town	No	No	No	0	No	26.31	0	2	5	3	N	N	N	N	N	N	Y	N	N	N	Y	N
89	N	59	Male	Educated	Rural village	No	No	No	0	No	21.01	0	2	3	6	N	N	N	N	N	N	Y	N	N	N	N	N
90	N	20	Female	Educated	Rural village	No	No	No	0	No	17.76	69.04	0	3	7	Y	N	N	N	N	N	N	N	N	N	N	N
91	N	60	Male	Uneducated	Rural village	No	No	No	0	No	17.75	0	1	2	4	N	N	N	N	N	N	N	N	N	N	Y	N
92	N	45	Female	Educated	Urban city or town	No	No	No	0	No	20.08	55.81	1	2	4	N	N	N	N	N	Y	N	N	N	N	N	N
93	N	40	Male	Educated	Urban city or town	Yes	No	No	0	No	19.88	35.97	0	5	5	N	N	Y	N	Y	N	N	N	N	N	N	N
94	N	70	Female	Educated	Urban city or town	No	No	No	0	No	17.18	31.11	1	2	2	N	N	N	N	N	N	N	N	N	N	Y	N
95	Y	28	Female	Uneducated	Urban city or town	No	No	No	0	No	16.7	0	6	5	7	N	N	Y	N	N	N	N	N	N	N	N	N
97	N	54	Female	Uneducated	Urban city or town	No	No	No	0	No	19.65	54.94	3	3	5	N	N	N	N	N	N	Y	N	N	N	N	N
98	N	38	Male	Educated	Urban city or town	No	No	No	0	No	22.1	0	0	3	3	Y	N	N	N	N	N	N	N	N	N	N	N
99	N	22	Female	Educated	Rural village	No	No	No	0	No	18.44	89.94	0	2	3	N	N	N	N	N	N	N	N	N	N	N	N
100	N	27	Female	Uneducated	Rural village	No	No	No	0	No	18.18	82.87	0	4	1	Y	N	N	N	N	N	N	N	N	N	N	N
101	N	45	Female	Educated	Urban city or town	No	No	No	0	No	21.11	64.39	1	4	3	N	N	N	N	N	Y	N	N	N	N	N	N
102	N	20	Female	Educated	Urban city or town	Yes	No	No	0	No	17.01	75.32	1	5	1	N	N	N	N	N	N	Y	N	N	N	N	N
103	Y	39	Female	Educated	Urban city or town	No	No	No	0	No	15.2	36.33	7	5	5	N	N	Y	N	N	N	Y	N	N	N	N	N
104	N	19	Male	Educated	Rural village	No	Yes	No	0	No	17.57	69.01	2	1	2	N	N	N	N	N	N	N	Y	N	N	N	N
105	N	33	Female	Uneducated	Rural village	No	No	No	0	No	19.96	62.61	1	2	4	N	N	N	N	N	Y	N	N	N	N	N	N
106	N	60	Male	Educated	Rural village	No	Yes	No	1	No	15.17	41.2	2	2	1	N	N	N	N	N	N	N	N	N	N	N	Y
107	N	52	Male	Educated	Urban city or town	No	Yes	No	0	No	16.94	48.89	0	1	3	N	N	N	N	N	N	N	N	N	N	N	N
108	Y	70	Male	Uneducated	Rural village	No	No	No	0	No	17.58	91.39	0	3	3	N	Y	N	N	N	N	N	N	N	N	N	N
109	Y	37	Female	Uneducated	Urban city or town	No	No	No	0	No	22.39	0	2	2	2	N	N	N	N	N	N	N	N	N	N	N	Y
110	N	55	Male	Educated	Urban city or town	No	No	No	0	No	14.71	70.56	0	1	1	N	N	N	N	N	N	N	N	N	N	N	N
111	N	80	Male	Educated	Urban city or town	No	No	No	0	No	24.65	63.7	1	2	1	N	N	N	N	N	Y	N	N	N	N	N	N
112	N	27	Male	Educated	Urban city or town	No	Yes	No	0	No	23.45	71.41	3	3	3	N	N	N	Y	N	N	N	N	N	N	N	N
113	N	65	Female	Educated	Urban city or town	No	No	No	0	No	19.07	46.02	2	3	4	N	N	N	N	N	N	Y	N	N	N	N	N
114	N	55	Male	Uneducated	Rural village	No	Yes	No	0	No	24.13	0	0	1	2	N	N	N	N	N	N	N	N	N	N	N	N
115	N	72	Female	Uneducated	Urban city or town	Yes	No	No	0	No	20.08	36.23	0	4	6	N	Y	N	N	N	N	N	N	N	N	N	N
116	N	38	Female	Uneducated	Urban city or town	No	No	No	0	No	21.43	73.95	1	3	4	N	Y	N	N	N	Y	N	N	N	N	N	N
117	Y	27	Female	Educated	Urban city or town	No	No	No	0	No	17.04	405.19	3	4	2	N	N	N	N	Y	N	Y	N	N	N	N	N
118	N	22	Female	Educated	Rural village	No	No	No	0	No	23.15	0	0	2	3	Y	N	N	N	N	N	N	N	N	N	N	N
119	N	40	Male	Educated	Rural village	Yes	Yes	No	0	No	19.83	0	3	3	3	N	N	N	Y	N	N	N	N	N	N	N	N
120	N	65	Male	Uneducated	Rural village	No	Yes	No	0	No	20.96	59.38	1	3	3	N	N	N	N	N	N	N	N	N	N	Y	N
121	N	56	Male	Educated	Urban city or town	No	Yes	No	0	No	21.1	89.82	4	4	5	N	N	N	N	N	N	Y	N	N	N	N	Y
122	N	43	Male	Educated	Urban city or town	No	Yes	No	1	No	22.61	74.34	0	3	7	Y	N	N	N	N	N	N	N	N	N	N	N
123	N	66	Male	Educated	Urban city or town	Yes	No	No	1	No	20.98	0	0	1	2	N	N	N	N	N	N	N	N	N	N	N	N
124	N	52	Male	Educated	Rural village	Yes	No	No	1	No	22.76	93.42	1	1	3	N	N	N	N	N	N	N	N	N	N	N	N
125	N	33	Female	Educated	Rural village	No	No	No	0	No	20.33	0	6	4	5	Y	N	Y	N	N	N	N	N	N	N	N	N
126	N	19	Male	Educated	Rural village	No	No	No	1	No	19.43	134.65	2	1	2	N	N	N	N	N	N	N	N	N	N	N	N
127	N	37	Male	Educated	Rural village	Yes	No	Yes	0	No	23.17	0	2	2	2	N	N	N	N	N	N	N	N	N	N	N	Y
128	N	45	Female	Uneducated	Rural village	No	No	No	1	No	13.5	30.43	0	2	4	Y	N	N	N	N	N	N	N	N	N	N	N
129	N	40	Male	Educated	Rural village	No	Yes	No	0	No	22.77	68.89	2	3	1	N	N	N	N	N	N	N	N	N	N	N	Y
130	Y	27	Female	Educated	Urban city or town	No	No	No	1	Yes	14.15	69.37	6	4	5	Y	N	Y	N	N	N	N	N	N	N	N	N
131	N	56	Male	Educated	Rural village	No	Yes	No	0	No	24.72	83.55	1	2	3	N	N	N	N	N	N	Y	N	N	N	N	N
132	Y	50	Male	Educated	Rural village	No	No	No	0	Unknown	14.37	129.25	3	3	3	N	N	N	N	N	N	N	N	N	N	N	N
133	N	40	Female	Uneducated	Urban city or town	No	No	No	0	No	22.39	76.03	1	2	5	N	Y	N	N	N	Y	N	N	N	N	N	N
134	Y	40	Female	Educated	Rural village	Yes	No	No	0	Unknown	19.98	54.89	0	2	2	N	N	N	N	N	N	N	N	N	N	N	N
136	N	25	Male	Educated	Urban city or town	Yes	No	No	0	No	17.36	0	1	2	1	N	N	N	N	N	N	N	N	N	Y	N	N
137	N	30	Male	Educated	Rural village	No	No	No	0	No	16.23	0	0	4	2	N	N	N	N	N	N	N	N	N	N	N	N
138	N	30	Male	Educated	Rural village	No	No	Unknown	0	No	21.19	90.75	3	4	2	N	Y	N	Y	N	N	N	N	N	N	N	N
139	N	30	Male	Uneducated	Rural village	No	No	No	0	No	19.38	67.38	0	4	2	N	N	N	N	N	N	N	N	N	N	N	N
140	N	70	Female	Educated	Urban city or town	Yes	No	No	0	No	18.25	57.75	0	2	3	Y	N	N	N	N	N	N	N	N	N	N	N
141	N	21	Female	Educated	Rural village	No	No	No	1	No	18.42	44.77	2	4	3	N	N	N	N	N	N	N	Y	N	N	N	N
142	N	30	Female	Uneducated	Rural village	No	No	No	0	No	20.06	31.78	0	2	2	N	N	N	N	N	N	N	N	N	N	N	N
143	N	35	Female	Educated	Rural village	No	No	No	0	No	21.97	83.34	1	4	2	N	N	N	N	N	N	Y	N	N	N	N	N
144	N	45	Female	Uneducated	Rural village	No	No	No	0	Unknown	21.79	77.11	3	5	4	N	Y	N	N	N	N	Y	N	N	N	N	N
145	N	80	Female	Uneducated	Urban city or town	Yes	No	No	0	No	18.36	87.89	3	4	2	N	N	N	N	N	N	N	N	N	N	N	N
146	N	20	Male	Educated	Rural village	No	No	Unknown	0	Yes	18.59	82	1	3	3	N	N	N	N	N	N	Y	N	N	N	N	N
147	N	23	Female	Uneducated	Urban city or town	No	No	Unknown	0	Unknown	16.94	42.83	11	5	7	N	N	Y	Y	Y	N	N	N	N	N	N	N
148	N	65	Male	Educated	Urban city or town	Yes	Yes	No	0	No	24.92	59.06	1	2	3	N	N	N	N	N	N	N	N	N	N	Y	N
149	N	40	Male	Educated	Rural village	No	Yes	No	0	No	21.61	0	0	1	3	N	N	N	N	N	N	N	N	N	N	N	N
150	N	19	Male	Educated	Rural village	No	No	No	0	No	19.43	48.36	0	2	3	N	N	N	N	N	N	N	N	N	N	N	N
151	N	45	Male	Educated	Urban city or town	No	No	No	1	No	17.92	0	1	3	5	N	N	N	N	N	N	N	N	N	N	Y	N
152	N	24	Male	Educated	Rural village	No	No	Unknown	1	No	22.02	70.08	2	4	8	Y	N	N	N	N	N	N	N	N	N	N	N
153	N	54	Male	Educated	Urban city or town	No	Yes	No	0	No	25.59	0	3	4	5	N	N	N	N	N	N	N	N	N	N	N	Y
154	N	18	Male	Educated	Rural village	No	No	No	0	No	18.24	73.11	0	2	2	Y	N	N	N	N	N	N	N	N	N	N	N
155	N	48	Male	Educated	Rural village	No	No	No	2	No	18.7	48.17	1	4	7	Y	N	N	N	N	N	Y	N	N	N	N	N
156	N	35	Male	Educated	Urban city or town	Yes	No	No	1	Yes	25.11	97.93	6	3	5	N	N	Y	N	N	N	N	N	N	N	N	N
157	N	22	Male	Educated	Rural village	No	No	No	1	No	18.81	0	0	2	2	N	N	N	N	N	N	N	N	N	N	N	N
158	N	44	Male	Educated	Urban city or town	No	Yes	No	0	No	19.22	0	2	2	2	N	Y	N	N	N	N	N	N	N	N	N	Y
159	Y	30	Male	Educated	Urban city or town	No	Yes	No	0	No	16.47	60.04	0	3	4	Y	N	Y	N	N	N	N	N	N	N	N	N
160	N	25	Male	Educated	Rural village	No	Yes	No	0	No	20.46	123.45	0	3	3	N	N	N	N	N	N	N	N	N	N	N	N
161	N	50	Male	Educated	Rural village	No	Yes	Unknown	0	No	20.96	76.61	1	2	3	N	N	N	N	N	N	Y	N	N	N	N	N
163	N	38	Female	Uneducated	Rural village	No	No	No	0	No	17.58	51	1	3	6	Y	N	N	N	N	N	Y	N	N	N	N	N
164	Y	50	Male	Educated	Urban city or town	No	Yes	No	0	No	15.64	49.68	0	2	2	N	N	N	N	N	N	N	N	N	N	N	N
165	N	50	Female	Uneducated	Rural village	No	No	No	0	No	23.09	0	2	3	5	N	N	N	N	N	Y	N	N	N	N	N	N
167	Y	55	Male	Educated	Rural village	No	Yes	Yes	0	No	20.7	57.38	2	3	2	N	N	N	N	N	N	N	Y	N	N	N	N
168	N	40	Male	Educated	Rural village	Yes	No	Unknown	0	Yes	21.7	53.89	6	3	3	N	Y	Y	N	N	N	N	N	N	N	N	N
169	N	65	Female	Uneducated	Urban city or town	No	No	No	1	No	24.42	42.5	0	5	4	N	N	N	N	N	N	N	N	N	N	N	N
170	N	60	Male	Educated	Urban city or town	Yes	No	No	0	No	24.72	80.67	1	2	3	N	N	N	N	N	N	Y	N	N	N	N	N
171	N	70	Male	Educated	Urban city or town	Yes	No	Unknown	0	No	23.97	73.48	3	4	6	N	N	N	N	N	N	N	N	N	N	N	Y
172	N	80	Male	Educated	Urban city or town	Yes	No	No	0	Yes	27.36	66.67	1	3	4	N	N	N	N	N	N	Y	N	N	N	N	N
173	N	46	Male	Educated	Rural village	Yes	No	No	0	No	14.37	43.89	1	3	4	Y	N	N	N	N	N	Y	N	N	N	N	N
174	N	28	Female	Educated	Urban city or town	No	No	No	0	No	19.7	59.06	0	2	2	N	N	N	N	N	N	N	N	N	N	N	N
175	N	50	Female	Uneducated	Rural village	No	No	No	0	No	24.92	97.04	2	3	5	N	N	N	N	N	N	Y	N	N	N	N	N
176	Y	50	Male	Educated	Rural village	No	No	No	0	Yes	22.26	298.15	3	6	5	N	Y	N	N	N	N	Y	N	N	N	N	Y
177	Y	48	Male	Educated	Urban city or town	Yes	No	No	0	Yes	20.57	85.04	2	3	5	N	N	N	N	N	N	N	N	N	N	N	Y
178	N	23	Male	Educated	Urban city or town	Yes	No	No	0	No	16.61	68.25	0	2	1	N	N	N	N	N	N	N	N	N	N	N	N
179	N	35	Male	Educated	Rural village	No	Yes	No	0	No	21.3	39.97	0	3	7	Y	N	N	N	N	N	N	N	N	N	N	N
180	N	56	Male	Uneducated	Rural village	No	No	No	0	No	20.86	56.45	1	2	3	N	N	N	N	N	N	Y	N	N	N	N	N
181	N	60	Female	Uneducated	Rural village	No	No	No	1	No	15.8	25.08	1	3	3	N	Y	N	N	N	N	Y	N	N	N	N	N
182	N	70	Female	Uneducated	Urban city or town	Yes	No	No	0	No	16.2	30.15	1	3	5	N	N	N	N	N	N	N	N	N	N	Y	N
183	N	60	Male	Educated	Rural village	No	No	No	0	No	20.57	0	3	2	4	N	N	N	N	N	Y	N	N	N	N	N	N
184	N	60	Male	Educated	Urban city or town	No	No	No	0	No	24.43	169.66	2	6	5	N	Y	N	N	Y	N	Y	N	N	N	N	N
185	N	38	Male	Educated	Urban city or town	No	No	No	0	No	23.19	81.82	2	3	5	N	Y	N	N	N	Y	N	N	N	N	N	N
186	N	43	Male	Educated	Urban city or town	No	No	No	0	No	17.95	74.64	2	4	2	N	N	N	N	N	N	N	Y	N	N	N	N
187	Y	40	Female	Uneducated	Rural village	Yes	No	Unknown	0	Yes	14.84	0	0	1	2	N	N	N	N	N	N	N	N	N	N	N	N
188	N	27	Male	Educated	Urban city or town	Yes	No	No	0	No	24.72	113.94	1	4	5	N	N	N	N	N	N	Y	N	N	N	N	N
189	N	25	Female	Educated	Rural village	No	No	No	0	No	16.53	65.49	1	3	6	Y	N	N	N	N	N	Y	N	N	N	N	N
190	N	40	Male	Educated	Rural village	No	No	No	0	No	21.09	75	3	2	4	N	N	N	N	N	Y	N	N	N	N	N	N
191	N	55	Female	Educated	Rural village	Yes	No	No	0	No	17.38	30.46	1	3	4	N	N	N	N	N	N	Y	N	N	N	N	N
192	N	60	Female	Uneducated	Urban city or town	No	No	Unknown	0	No	17.97	107.33	4	3	3	N	N	N	N	N	N	N	N	N	Y	N	N
193	N	22	Female	Educated	Urban city or town	No	No	No	0	No	17.58	0	0	1	3	N	N	N	N	N	N	N	N	N	N	N	N
194	N	37	Male	Educated	Rural village	No	No	No	0	Unknown	17.04	95.4	1	3	2	N	N	N	N	N	N	Y	N	N	N	N	N
195	N	35	Female	Educated	Rural village	No	No	No	1	No	17.36	61.72	6	3	7	Y	N	Y	N	N	N	N	N	N	N	N	N
196	N	75	Female	Uneducated	Rural village	No	No	No	0	No	19.9	32.41	0	3	4	Y	Y	N	N	N	N	N	N	N	N	N	N
197	N	18	Female	Educated	Rural village	No	No	No	0	No	16.85	89.98	0	4	3	N	N	N	N	N	N	N	N	N	N	N	N
198	N	60	Female	Uneducated	Urban city or town	Yes	No	No	0	No	19.98	39.01	6	2	3	N	N	Y	N	N	N	N	N	N	N	N	N
199	N	60	Female	Uneducated	Rural village	No	No	Unknown	0	No	17.04	43	1	4	3	N	N	N	N	N	N	Y	N	N	N	N	N
200	N	20	Male	Educated	Urban city or town	No	No	No	1	No	17.1	325	3	3	1	N	N	N	N	N	N	Y	N	N	N	N	N
201	N	28	Female	Uneducated	Rural village	No	No	No	0	Unknown	18.91	75.6	3	2	4	N	N	N	Y	N	N	N	N	N	N	N	N
202	N	30	Male	Educated	Rural village	No	No	Unknown	0	No	23.51	111.53	0	2	1	Y	N	N	N	N	N	N	N	N	N	N	N
203	N	60	Male	Uneducated	Rural village	No	No	No	0	No	16.93	0	2	3	3	N	N	N	N	N	N	N	N	N	N	N	Y
204	N	55	Female	Uneducated	Urban city or town	No	No	Unknown	0	No	16.13	40.38	0	3	4	N	Y	N	N	N	N	N	N	N	N	N	N
205	N	30	Male	Educated	Urban city or town	No	No	No	1	No	18.27	0	6	3	6	N	N	Y	N	N	N	N	N	N	N	N	N
206	N	38	Male	Educated	Rural village	Yes	No	No	0	No	22.04	63.47	0	2	3	N	N	N	N	N	N	N	N	N	N	N	N
207	N	19	Male	Educated	Urban city or town	Yes	No	No	0	No	17.46	78.77	1	3	3	N	N	N	N	N	N	N	N	N	Y	N	N
208	N	75	Male	Educated	Urban city or town	Yes	No	No	0	No	17.04	111.3	0	2	3	N	N	N	N	N	N	N	N	N	N	N	N
209	N	38	Female	Educated	Urban city or town	Yes	No	No	0	No	23.59	65.73	0	3	4	Y	N	N	N	N	N	N	N	N	N	N	N
210	N	30	Female	Educated	Urban city or town	No	No	No	0	No	20.17	45.27	7	5	5	Y	N	Y	N	N	Y	N	N	N	N	N	N
211	N	23	Female	Educated	Rural village	No	No	No	0	No	17.04	0	0	2	5	N	N	N	N	N	N	N	N	N	N	N	N
212	N	80	Female	Uneducated	Rural village	No	No	No	0	No	22.32	0	0	5	4	N	N	N	N	N	N	N	N	N	N	N	N
213	N	52	Female	Educated	Urban city or town	Yes	No	No	0	No	21.83	38.28	3	3	2	N	N	N	Y	N	N	N	N	N	N	N	N
214	N	65	Female	Educated	Urban city or town	Yes	No	No	0	No	18.93	35	0	3	5	N	Y	N	N	N	N	N	N	N	N	N	N
215	N	42	Male	Educated	Urban city or town	No	No	No	0	No	22.55	236.29	3	4	5	N	Y	N	N	Y	N	Y	N	N	N	N	Y
216	N	30	Male	Educated	Rural village	No	No	No	0	No	16.82	1115.28	2	4	3	N	N	N	N	Y	N	N	N	N	N	N	N
217	N	60	Female	Educated	Urban city or town	No	No	No	0	No	21.51	47.38	1	4	4	N	N	N	N	N	Y	N	N	N	N	N	N
218	N	62	Male	Educated	Rural village	No	No	No	0	No	20.43	94.25	5	5	4	N	N	N	N	Y	N	N	N	N	N	N	N
219	N	55	Male	Educated	Rural village	Yes	No	No	1	No	20.13	185.18	6	4	2	N	N	N	Y	N	N	N	N	N	Y	N	N
220	N	28	Male	Educated	Urban city or town	No	No	No	0	No	16.05	70	1	3	2	N	N	N	N	N	N	Y	N	N	N	N	N
221	N	28	Female	Educated	Rural village	No	No	No	0	No	24.84	51.33	2	2	2	N	N	N	N	N	N	N	N	N	N	N	Y
222	N	22	Female	Educated	Rural village	No	No	No	0	Unknown	20.24	76.23	1	3	2	N	N	N	N	N	N	Y	N	N	N	N	N
223	N	24	Male	Uneducated	Rural village	No	No	No	0	No	26.31	0	0	5	1	Y	N	N	N	N	N	N	N	N	N	N	N
225	N	32	Female	Educated	Urban city or town	No	No	No	0	Yes	16.45	62.7	6	4	6	Y	N	Y	N	N	N	N	N	N	N	N	N
226	N	50	Female	Educated	Urban city or town	No	No	No	0	No	33.1	318.73	3	5	3	N	Y	N	N	Y	N	Y	N	N	N	N	N
227	N	20	Female	Educated	Urban city or town	No	No	No	0	No	20.45	72	0	1	4	N	N	N	N	N	N	N	N	N	N	N	N
228	N	25	Female	Uneducated	Rural village	No	No	No	0	No	20.83	54.34	2	2	4	N	N	N	N	N	N	N	Y	N	N	N	N
229	N	37	Female	Educated	Urban city or town	No	No	No	1	No	20.95	0	1	2	3	Y	N	N	N	N	N	N	N	N	N	Y	N
230	N	55	Female	Educated	Urban city or town	No	No	No	0	No	31.45	0	1	2	3	N	N	N	N	N	N	N	N	N	N	N	N
231	N	18	Male	Educated	Rural village	No	No	No	0	No	18.07	81.5	1	2	3	N	Y	N	N	N	N	Y	N	N	N	N	N
232	N	50	Male	Uneducated	Rural village	No	Yes	No	0	No	17.04	17.33	0	4	3	N	N	N	N	N	N	N	N	N	N	N	N
234	N	27	Male	Educated	Urban city or town	No	No	Unknown	0	No	12.53	39.55	2	2	1	N	N	N	N	N	N	N	N	N	N	N	Y
235	N	30	Female	Uneducated	Rural village	No	No	Yes	1	No	17.72	45.83	2	3	3	N	N	N	N	N	N	Y	N	N	Y	N	N
236	N	35	Female	Educated	Urban city or town	Yes	No	Unknown	0	No	23.89	80.06	1	3	5	N	Y	N	N	N	N	Y	N	N	N	N	N
237	N	45	Female	Uneducated	Rural village	No	No	No	0	No	18.71	71.32	1	3	2	N	N	N	N	N	N	Y	N	N	N	N	N
238	N	63	Female	Educated	Rural village	No	No	Unknown	0	No	22.41	50.72	5	2	2	N	N	N	Y	N	N	N	Y	N	N	N	N
239	N	80	Female	Uneducated	Urban city or town	No	No	No	1	No	20.7	27.5	1	3	4	N	N	N	N	N	N	N	N	N	N	Y	N
241	N	86	Male	Uneducated	Rural village	No	No	No	0	No	19.82	49.5	1	2	2	N	N	N	N	N	Y	N	N	N	N	N	N
242	N	30	Male	Educated	Urban city or town	No	No	No	0	No	19.98	286	3	4	1	N	N	N	N	Y	N	Y	N	N	N	N	N
243	N	18	Male	Educated	Rural village	No	No	No	0	No	17.4	75.08	3	4	3	N	N	N	N	N	N	Y	N	N	N	N	N
244	N	18	Male	Educated	Urban city or town	No	No	No	0	No	19.63	82.28	1	3	1	N	N	N	N	N	N	Y	N	N	N	N	N
245	N	20	Male	Educated	Rural village	No	No	No	0	No	16.2	46.62	3	2	1	N	N	N	Y	N	N	N	N	N	N	N	N
246	N	80	Female	Uneducated	Rural village	No	No	No	0	No	22.32	0	0	4	4	N	N	N	N	N	N	N	N	N	N	N	N
247	N	52	Female	Educated	Urban city or town	Yes	No	No	0	No	21.83	38.28	3	3	2	N	N	N	Y	N	N	N	N	N	N	N	N
248	N	65	Female	Educated	Urban city or town	Yes	No	No	0	No	18.93	35	0	3	4	N	Y	N	N	N	N	N	N	N	N	N	N
249	N	23	Male	Uneducated	Rural village	No	No	No	0	No	14.57	39	0	2	2	N	N	N	N	N	N	N	N	N	N	N	N
250	N	23	Male	Educated	Urban city or town	No	No	No	0	No	14.19	0	0	2	6	Y	N	N	N	N	N	N	N	N	N	N	N
251	N	34	Female	Educated	Urban city or town	No	No	No	1	No	22.03	36.84	6	6	10	Y	N	Y	N	N	N	N	N	N	N	N	N
252	N	50	Female	Uneducated	Rural village	No	No	No	0	No	19.35	41.64	1	4	3	Y	N	N	N	N	N	Y	N	N	N	N	N
253	N	27	Male	Educated	Urban city or town	No	No	No	0	No	16.81	50.54	2	2	1	N	N	N	N	N	N	N	N	N	N	N	Y
254	N	35	Male	Educated	Urban city or town	Yes	No	No	0	No	22.48	75.16	0	2	5	Y	N	N	N	N	N	N	N	N	N	N	N
255	N	65	Male	Educated	Urban city or town	No	No	Unknown	1	No	23.04	118.25	3	5	6	N	N	N	N	Y	N	Y	N	N	N	N	N
256	N	40	Female	Uneducated	Urban city or town	No	No	No	0	No	24.13	97.17	1	3	4	N	N	N	N	N	N	Y	N	N	N	N	N
257	N	30	Female	Educated	Urban city or town	Yes	No	No	0	Yes	15.48	33.92	6	4	5	Y	N	Y	N	N	N	N	N	N	N	N	N
258	N	60	Female	Educated	Urban city or town	Yes	No	No	0	No	17.45	97.33	1	3	5	N	Y	N	N	N	N	Y	N	N	N	N	N
259	N	40	Male	Educated	Urban city or town	No	No	No	0	No	22.18	0	1	2	3	N	N	N	N	N	N	N	N	N	N	N	N
260	Y	85	Male	Educated	Rural village	No	No	No	0	No	22.59	155.83	3	4	3	N	N	N	N	Y	N	Y	N	N	N	N	N
261	N	45	Male	Educated	Urban city or town	No	No	No	0	No	18.37	0	1	3	2	N	N	N	N	N	N	N	N	N	Y	N	N
262	N	50	Female	Uneducated	Urban city or town	No	No	No	0	No	19.02	0	0	2	2	N	N	N	N	N	N	N	N	N	N	N	N
263	N	60	Male	Educated	Rural village	No	No	Yes	0	No	17.42	43.68	1	4	5	N	N	N	N	N	N	Y	N	N	N	N	N
264	N	76	Male	Uneducated	Rural village	No	No	Unknown	0	No	19.96	40.56	0	2	3	Y	N	N	N	N	N	N	N	N	N	N	N
265	N	40	Male	Educated	Rural village	Yes	No	No	0	No	16.9	0	6	3	5	Y	N	Y	N	N	N	N	N	N	N	N	N
266	N	60	Male	Educated	Urban city or town	Yes	No	No	0	No	18.26	30	3	3	3	N	N	N	Y	N	N	N	N	N	N	N	N
267	N	24	Male	Educated	Rural village	No	No	Yes	0	No	20.7	70.89	3	3	2	N	N	N	Y	N	N	N	N	N	N	N	N
268	N	40	Female	Educated	Urban city or town	Yes	No	No	0	No	17.74	73.33	2	4	3	N	N	N	N	Y	N	N	N	N	N	N	N
269	N	40	Male	Uneducated	Urban city or town	No	No	No	0	No	24.13	39.14	0	3	1	N	N	N	N	N	N	N	N	N	N	N	N
270	N	40	Male	Educated	Rural village	No	No	Yes	0	No	18.75	0	1	2	4	N	N	N	N	N	N	Y	N	N	N	N	N
271	N	43	Male	Educated	Urban city or town	No	No	No	1	No	20.52	71.94	6	4	6	Y	N	Y	N	N	N	N	N	N	N	N	N
272	N	75	Male	Educated	Urban city or town	No	No	No	0	No	22.85	74.28	1	3	3	N	N	N	N	N	N	Y	N	N	N	N	N
273	N	25	Male	Educated	Urban city or town	No	No	No	0	No	19.53	0	0	2	4	N	N	N	N	N	N	N	N	N	N	N	N
274	N	25	Male	Educated	Rural village	No	No	No	0	No	17.74	71.68	0	3	2	N	N	N	N	N	N	N	N	N	N	N	N
275	N	38	Male	Educated	Rural village	No	No	No	0	No	18.14	42.78	0	2	7	Y	N	N	N	N	N	N	N	N	N	N	N
276	N	70	Male	Educated	Rural village	No	No	No	0	No	22.49	49.73	2	5	4	Y	N	N	N	N	N	Y	N	N	N	Y	N
277	N	50	Female	Uneducated	Urban city or town	No	No	No	0	No	20.76	81.75	0	3	6	Y	N	N	N	N	N	N	N	N	N	N	N
278	Y	36	Female	Educated	Urban city or town	No	No	No	1	Yes	16	25.27	2	4	4	N	N	N	N	N	N	N	N	N	N	Y	N
279	Y	38	Male	Educated	Urban city or town	Yes	No	No	0	Yes	22.28	0	3	2	4	Y	N	N	Y	N	N	N	N	N	N	N	N
280	N	20	Male	Educated	Urban city or town	No	No	Unknown	1	No	19.53	47.5	0	3	7	Y	N	N	N	N	N	N	N	N	N	N	N
281	N	35	Male	Educated	Urban city or town	Yes	No	No	1	No	18.07	49	0	3	1	N	N	N	N	N	N	N	N	N	N	N	N
282	N	40	Female	Educated	Urban city or town	No	No	No	0	No	15.43	0	6	5	3	N	Y	Y	N	N	N	N	N	N	N	N	N
283	N	38	Female	Educated	Urban city or town	Yes	No	No	0	No	21.22	0	6	3	5	N	N	Y	N	N	N	N	N	N	N	N	N
284	N	75	Male	Educated	Rural village	Yes	No	Yes	0	No	20.76	72.31	6	4	5	N	N	N	Y	Y	N	Y	N	N	N	N	N
285	N	22	Female	Educated	Urban city or town	Yes	No	No	0	No	18.18	53.49	6	5	9	Y	N	Y	N	N	N	N	N	N	N	N	N
286	N	68	Male	Educated	Urban city or town	No	No	No	0	No	29.07	214.03	5	4	9	N	Y	N	N	Y	N	Y	N	N	N	N	Y
287	N	35	Female	Uneducated	Rural village	No	No	No	0	Unknown	16.89	49.88	3	2	6	Y	N	N	Y	N	N	N	N	N	N	N	N
288	N	60	Female	Educated	Urban city or town	No	No	No	0	No	17.78	38.89	1	3	3	Y	N	N	Y	N	N	N	N	N	N	N	N
289	N	36	Male	Educated	Rural village	Yes	No	Yes	0	No	15.16	0	3	2	2	N	N	N	Y	N	N	N	N	N	N	N	N
290	N	30	Male	Educated	Urban city or town	No	No	Unknown	0	No	22.76	258	4	4	4	N	Y	N	N	Y	N	N	N	N	N	N	N
291	N	32	Male	Educated	Urban city or town	Yes	No	No	0	Unknown	14.2	48.7	6	5	8	Y	N	Y	N	N	N	N	N	N	N	N	N
292	N	18	Male	Educated	Rural village	No	No	No	0	No	22.39	89.88	2	2	5	N	N	N	N	N	N	N	N	N	N	N	N
293	N	40	Male	Educated	Rural village	No	No	No	0	No	22.02	0	0	3	1	N	N	N	N	N	N	N	N	N	N	N	N
294	N	55	Female	Educated	Urban city or town	No	No	No	0	No	23.43	54.54	3	3	6	N	N	N	N	N	N	Y	N	N	N	N	Y
295	N	26	Male	Educated	Urban city or town	Yes	No	Unknown	0	No	23.73	60.8	3	3	2	N	N	N	N	N	N	N	N	N	N	N	N
296	Y	75	Male	Educated	Urban city or town	Yes	No	No	0	Yes	22.39	79.84	4	5	6	N	N	N	Y	N	N	Y	N	N	N	N	N
297	N	22	Female	Educated	Rural village	No	No	No	0	No	16.82	63.33	1	1	2	N	N	N	N	N	N	N	N	N	N	N	N
298	N	26	Female	Educated	Urban city or town	Yes	No	No	0	No	25.39	0	6	4	5	N	N	Y	N	N	N	N	N	N	N	N	N
299	N	22	Male	Educated	Rural village	No	No	Yes	0	No	17.22	81.04	3	3	2	Y	N	N	Y	N	N	N	N	N	N	N	N
300	N	65	Male	Educated	Urban city or town	No	No	No	0	No	18.82	13.8	2	3	5	N	N	N	N	N	N	N	N	N	N	Y	N
301	N	45	Female	Educated	Rural village	Yes	No	No	0	No	18.11	0	2	2	1	N	N	N	N	N	N	N	N	N	N	N	Y
302	N	55	Male	Educated	Urban city or town	No	No	No	0	No	22.64	82.27	1	4	5	N	N	N	N	N	N	Y	N	N	N	N	N
303	Y	25	Female	Educated	Urban city or town	No	No	No	0	Yes	14.34	328.13	8	5	9	Y	N	Y	N	N	N	N	N	N	N	N	N
304	Y	35	Female	Uneducated	Rural village	No	No	No	0	Yes	16	39.74	1	3	9	Y	N	N	N	N	N	N	N	N	N	N	N
305	Y	29	Female	Educated	Urban city or town	No	No	No	0	Yes	18.26	0	6	2	3	N	N	Y	N	N	N	N	N	N	N	N	N
306	N	60	Male	Educated	Rural village	No	No	No	0	No	22.68	74.03	1	3	3	N	N	N	N	N	N	Y	N	N	N	N	N
307	Y	21	Male	Educated	Urban city or town	Yes	No	Unknown	0	Unknown	13.68	40.99	6	6	4	Y	N	Y	Y	N	N	N	N	N	N	N	N
308	N	25	Male	Educated	Rural village	Yes	No	Yes	0	Unknown	17.13	94.88	3	6	5	N	N	N	Y	N	N	N	N	N	N	N	N
309	N	60	Male	Educated	Urban city or town	Yes	No	No	0	No	17.93	52.56	3	4	3	N	N	N	N	N	Y	N	N	N	N	N	N
310	N	69	Female	Uneducated	Rural village	Yes	No	No	0	Unknown	18.07	39.52	1	3	2	N	N	N	N	N	N	Y	N	N	N	N	N
311	Y	60	Male	Uneducated	Rural village	No	No	No	1	Yes	17.16	30.49	1	4	5	N	Y	N	N	N	N	Y	N	N	N	N	N
312	N	50	Male	Educated	Rural village	No	No	No	0	No	20.72	0	1	2	3	N	N	N	N	N	N	N	N	N	N	Y	N
313	Y	19	Male	Educated	Urban city or town	No	No	No	0	No	15.06	151.75	6	8	10	Y	N	Y	N	Y	N	N	N	N	N	N	N
314	Y	70	Male	Educated	Urban city or town	No	No	No	0	Yes	18.87	27.56	2	4	4	N	N	N	N	N	N	N	N	N	N	N	Y
315	N	32	Female	Educated	Urban city or town	No	No	No	0	No	23.02	90.01	2	3	3	N	N	N	N	Y	N	N	N	N	N	N	N
316	N	42	Female	Educated	Urban city or town	Yes	No	No	0	No	18.22	36.35	6	4	4	Y	N	Y	N	N	N	N	N	N	N	N	N
317	N	85	Female	Uneducated	Urban city or town	Yes	No	Yes	0	No	15.22	0	4	5	6	N	Y	N	N	N	N	N	N	N	N	Y	Y
318	N	50	Female	Uneducated	Rural village	Yes	No	No	0	No	15.05	0	1	5	5	Y	N	N	N	N	N	N	N	N	N	Y	N
319	N	42	Male	Educated	Rural village	No	No	No	0	No	21.26	424.67	4	5	2	N	N	N	N	Y	N	N	N	N	N	N	Y
320	N	20	Female	Uneducated	Rural village	No	No	No	0	Unknown	21.35	0	0	1	3	N	N	N	N	N	N	N	N	N	N	N	N
321	N	55	Female	Educated	Urban city or town	No	No	No	1	No	23.14	55.25	1	3	5	N	N	N	N	N	N	Y	N	N	N	N	N
322	N	18	Female	Educated	Rural village	No	No	No	0	No	18.37	46.85	0	3	8	Y	N	N	N	N	N	N	N	N	N	N	N
323	N	50	Female	Educated	Urban city or town	No	No	No	0	No	15.13	39.35	1	3	4	N	Y	N	N	N	N	Y	N	N	N	N	N
324	N	30	Male	Educated	Urban city or town	Yes	No	No	0	No	18.26	51.08	0	4	12	Y	N	Y	Y	N	N	N	N	N	N	N	N
325	N	45	Female	Educated	Urban city or town	Yes	No	No	0	No	20.76	0	3	4	2	N	N	N	N	N	Y	N	N	N	N	N	Y
326	N	50	Female	Educated	Urban city or town	Yes	No	No	0	Unknown	21.37	0	1	3	4	N	N	N	N	N	Y	N	N	N	N	N	N
327	N	19	Male	Educated	Urban city or town	No	No	No	0	No	23.71	0	0	2	4	N	N	N	N	N	N	N	N	N	N	N	N
328	N	35	Female	Educated	Urban city or town	Yes	No	No	0	No	21.96	55.23	6	5	3	Y	N	Y	N	N	N	N	N	N	N	N	N
329	N	26	Female	Educated	Urban city or town	No	No	No	0	No	15.34	28.18	6	4	7	N	N	Y	N	N	N	N	N	N	N	N	N
330	N	32	Female	Uneducated	Rural village	No	No	No	0	No	12.37	0	3	3	3	N	N	N	Y	N	N	N	N	N	N	N	N
331	N	40	Male	Educated	Rural village	No	No	No	0	No	22.52	91.41	1	3	3	N	N	N	N	N	N	Y	N	N	N	N	N
332	N	45	Female	Educated	Urban city or town	Yes	No	No	0	No	19.7	57.05	1	4	3	N	N	N	N	N	N	Y	N	N	N	N	N
333	Y	55	Male	Uneducated	Rural village	No	No	No	0	Unknown	22.04	0	0	3	5	Y	N	N	N	N	N	N	N	N	N	N	N
334	N	45	Male	Educated	Rural village	No	No	No	0	Unknown	18.59	68.35	2	4	2	N	N	N	N	N	N	N	Y	N	N	N	N
335	N	50	Male	Educated	Urban city or town	No	No	No	0	No	23.44	45	0	3	4	Y	N	N	N	N	N	N	N	N	N	N	N
336	N	18	Male	Educated	Urban city or town	No	No	No	0	No	20.66	82.28	1	4	3	N	N	N	N	N	N	Y	N	N	N	N	N
337	N	60	Male	Educated	Rural village	Yes	No	No	0	No	18.87	41.81	3	4	6	N	Y	N	Y	N	N	N	N	N	N	N	N
338	N	80	Male	Educated	Urban city or town	Yes	No	No	0	No	24.03	47.9	3	6	6	N	Y	N	N	N	Y	N	N	N	N	N	Y
339	N	55	Male	Educated	Urban city or town	Yes	No	No	0	No	19.23	45.33	5	4	1	Y	N	N	Y	N	N	N	Y	N	N	N	N
340	Y	25	Female	Uneducated	Urban city or town	No	No	No	0	Yes	20.5	0	6	4	4	N	N	Y	N	N	N	N	N	N	N	N	N
341	N	70	Male	Educated	Urban city or town	No	No	Unknown	0	No	21.93	15.6	1	3	3	N	Y	N	N	N	Y	N	N	N	N	N	N
342	N	70	Male	Educated	Urban city or town	Yes	No	No	0	No	21.26	64.17	1	3	1	N	N	N	N	N	Y	N	N	N	N	N	N
344	N	35	Male	Educated	Urban city or town	No	No	No	0	No	21.3	67.67	0	1	2	N	N	N	N	N	N	N	N	N	N	N	N
345	Y	70	Male	Educated	Urban city or town	Yes	No	No	0	Yes	17.3	133.68	3	3	5	N	N	N	N	N	N	Y	N	N	N	N	N
346	N	20	Female	Educated	Rural village	No	No	No	0	No	20.93	0	0	2	2	N	N	N	N	N	N	N	N	N	N	N	N
347	N	56	Male	Educated	Urban city or town	Yes	No	No	0	No	17.63	263.2	4	6	7	N	Y	N	N	N	N	N	N	N	N	N	Y
348	N	18	Female	Educated	Rural village	No	No	No	1	No	16.73	54.14	1	3	5	N	N	N	N	N	N	Y	N	N	N	N	N
349	N	46	Female	Uneducated	Rural village	No	No	No	0	No	22.06	25.5	0	4	4	N	Y	N	N	N	N	N	N	N	N	N	N
350	Y	65	Male	Uneducated	Rural village	No	No	No	0	No	20.62	49.56	0	3	5	N	N	N	N	N	N	N	N	N	N	N	N
351	N	22	Male	Educated	Rural village	No	No	No	0	No	25.59	111.44	2	2	2	N	N	N	N	N	N	N	N	N	N	N	Y
352	N	27	Female	Educated	Urban city or town	Yes	No	No	0	No	18.67	40.87	1	4	5	N	N	N	N	N	N	Y	N	N	N	N	N
353	N	22	Male	Educated	Rural village	No	No	No	0	No	24.09	62.41	0	5	3	N	Y	N	N	N	N	N	N	N	N	N	N
354	N	65	Male	Educated	Urban city or town	No	No	No	0	No	18.94	55	1	4	4	N	Y	N	N	N	Y	N	N	N	N	N	N
355	Y	30	Female	Uneducated	Urban city or town	No	No	No	0	No	18.9	38.93	6	3	11	Y	N	Y	N	N	N	N	N	N	N	N	N
356	N	21	Male	Educated	Rural village	No	No	No	0	No	21.08	68.59	1	4	4	N	N	N	N	N	N	Y	N	N	N	N	N
357	N	40	Male	Educated	Rural village	Yes	No	No	0	No	19.63	61.25	6	3	5	N	N	Y	N	N	N	N	N	N	N	N	N
358	N	50	Male	Educated	Rural village	No	No	No	0	No	17.67	49.7	1	2	3	N	N	N	N	N	Y	N	N	N	N	N	N
359	N	35	Male	Educated	Urban city or town	No	No	No	0	Unknown	19.44	61.56	1	3	3	N	Y	N	N	N	N	Y	N	N	N	N	N
360	N	60	Male	Uneducated	Rural village	No	No	Yes	0	Unknown	17.63	0	1	4	4	N	N	N	Y	N	N	N	N	N	Y	N	N
361	N	45	Male	Uneducated	Rural village	No	No	No	0	No	20.2	0	1	2	2	N	N	N	N	N	Y	N	N	N	N	N	N
362	N	60	Male	Uneducated	Rural village	No	No	No	1	No	20.01	0	1	5	5	Y	N	N	N	N	N	Y	N	N	N	N	N
363	Y	32	Male	Educated	Urban city or town	Yes	No	No	0	No	20.45	241.68	8	4	4	N	N	Y	N	N	N	N	N	N	N	N	N
364	N	65	Female	Uneducated	Urban city or town	Yes	No	No	0	No	17.57	117.4	3	4	4	N	Y	N	N	N	N	Y	N	N	N	N	N
365	N	30	Female	Educated	Urban city or town	No	No	No	1	No	19.23	48.4	6	4	5	N	N	Y	N	N	N	N	N	N	N	N	N
366	N	65	Female	Uneducated	Urban city or town	No	No	No	0	No	22.6	29.79	1	3	4	N	N	N	N	N	Y	N	N	N	N	N	N
367	Y	25	Female	Educated	Urban city or town	No	No	No	0	Unknown	22.83	336.85	6	6	3	Y	N	Y	N	N	N	N	N	N	N	N	N
368	N	18	Female	Educated	Rural village	No	No	No	0	No	21.64	101.67	1	2	3	N	N	N	N	N	N	Y	N	N	N	N	N
369	N	50	Male	Educated	Rural village	Yes	No	No	0	No	22.39	0	1	4	4	N	N	N	N	N	N	Y	N	N	N	N	N
370	N	35	Female	Uneducated	Rural village	No	No	No	0	Yes	14.37	33.27	3	4	8	Y	N	N	Y	N	N	N	N	N	N	N	N
371	N	60	Male	Educated	Urban city or town	No	No	No	0	No	17.72	77.78	1	3	4	N	N	N	N	N	N	N	N	N	N	Y	N
372	N	45	Female	Uneducated	Rural village	No	No	No	0	Unknown	19.59	166.25	1	3	2	N	N	N	N	N	Y	N	N	N	N	N	N
373	Y	55	Female	Uneducated	Urban city or town	No	No	Yes	1	No	22.58	59.5	9	3	9	Y	N	Y	Y	N	N	N	N	N	N	N	N
374	Y	40	Female	Educated	Urban city or town	No	No	No	0	Yes	19.16	394.72	5	5	14	Y	N	N	Y	N	N	N	N	N	N	N	N
375	N	45	Male	Uneducated	Urban city or town	No	No	No	0	No	16.11	699.31	3	6	5	N	Y	N	N	N	N	Y	N	N	N	N	N
376	N	18	Male	Uneducated	Rural village	No	Yes	Yes	0	Unknown	19.2	34.57	1	3	1	N	N	N	N	N	N	N	N	N	Y	N	N
377	N	27	Male	Uneducated	Rural village	No	Yes	No	0	No	17.42	60.64	1	2	3	N	N	N	N	N	N	Y	N	N	N	N	N
378	N	48	Female	Educated	Urban city or town	No	No	No	1	Unknown	22.58	57.5	0	4	4	Y	N	N	N	N	N	N	N	N	N	N	N
379	N	60	Male	Uneducated	Rural village	Yes	No	No	0	Unknown	19.86	73.33	1	1	1	N	N	N	N	N	Y	N	N	N	N	N	N
380	N	36	Female	Educated	Urban city or town	No	No	No	0	Yes	18.9	33.97	0	3	3	N	N	N	N	N	N	N	N	N	N	N	N
381	N	55	Female	Uneducated	Rural village	Yes	No	Yes	2	Unknown	19.6	34	0	4	3	N	N	N	N	N	N	N	N	N	N	N	N
382	N	40	Female	Educated	Urban city or town	No	No	No	0	No	22.05	66.92	6	4	5	N	N	Y	N	N	N	N	N	N	N	N	N
383	N	65	Female	Educated	Urban city or town	Yes	No	No	1	Unknown	21.8	72.19	1	1	1	N	N	N	N	N	Y	N	N	N	N	N	N
384	N	28	Male	Educated	Urban city or town	No	No	No	1	No	22.65	854.62	3	7	5	Y	N	N	N	Y	N	Y	N	N	N	N	N
385	N	80	Female	Uneducated	Urban city or town	Yes	No	No	0	Unknown	22.46	0	1	2	3	N	N	N	N	N	N	N	N	N	N	N	N
386	N	29	Female	Educated	Urban city or town	Yes	No	No	0	No	22.48	63.27	6	4	4	Y	N	Y	N	N	N	N	N	N	N	N	N
387	N	30	Male	Educated	Rural village	Yes	No	Yes	0	Unknown	17.01	51.33	0	3	7	Y	N	N	N	N	N	N	N	N	N	N	N
388	N	65	Female	Educated	Rural village	No	No	Yes	0	Unknown	13.32	30	0	3	1	N	N	N	N	N	N	N	N	N	N	N	N
389	N	20	Female	Educated	Rural village	No	No	Yes	1	Unknown	22.83	95	0	3	2	Y	N	N	N	N	N	N	N	N	N	N	N
390	N	35	Male	Educated	Urban city or town	No	No	Yes	0	No	20.99	79.33	3	4	4	N	Y	N	Y	N	N	N	N	N	N	N	N
391	N	60	Male	Educated	Urban city or town	Yes	Yes	No	0	No	26.93	0	2	3	5	N	Y	N	N	N	N	N	N	N	N	N	Y
392	N	19	Male	Educated	Rural village	Yes	Yes	No	0	Unknown	19.83	60.57	0	2	4	Y	N	N	N	N	N	N	N	N	N	N	N
393	N	42	Female	Uneducated	Rural village	No	Yes	Yes	0	Unknown	20.83	71.87	2	3	4	N	N	N	N	N	N	N	N	N	N	N	N
394	N	25	Male	Educated	Urban city or town	No	No	Yes	0	Unknown	17.3	71.88	0	2	5	N	N	N	N	N	N	N	N	N	N	N	N
395	N	32	Female	Uneducated	Urban city or town	No	No	Yes	0	Unknown	17.93	142.5	4	7	7	N	N	N	N	N	N	N	N	N	N	N	Y
396	N	38	Female	Educated	Rural village	Yes	No	Yes	0	Unknown	18.99	27.2	0	2	1	N	N	N	N	N	N	N	N	N	N	N	N
397	N	47	Male	Uneducated	Rural village	No	Yes	No	0	Unknown	25.46	144.67	3	5	2	N	N	N	Y	N	N	N	N	N	N	N	N
398	N	55	Male	Educated	Urban city or town	Yes	No	No	0	Unknown	21.26	0	3	3	1	N	N	N	Y	N	N	N	N	N	N	N	N
399	N	25	Female	Educated	Urban city or town	No	No	No	0	Unknown	22.58	95.83	3	4	8	N	N	Y	Y	N	N	N	N	N	N	N	N
400	N	66	Male	Educated	Urban city or town	Yes	No	No	0	No	14.36	32.38	3	3	5	N	N	N	Y	N	N	N	N	N	N	N	N
401	Y	27	Female	Educated	Urban city or town	No	No	No	1	Yes	13.84	0	6	3	6	N	N	Y	N	N	N	N	N	N	N	N	N
402	N	75	Male	Educated	Urban city or town	Yes	No	No	0	Unknown	17.93	45.14	1	4	2	Y	N	N	N	N	N	N	N	N	N	N	N
403	N	20	Female	Educated	Urban city or town	Yes	No	No	0	No	21.05	81.9	0	3	4	Y	N	N	N	N	N	N	N	N	N	N	N
404	N	30	Male	Educated	Urban city or town	Yes	Yes	No	0	Unknown	18.07	80.67	3	4	2	N	N	N	N	N	Y	N	N	N	N	N	N
405	Y	18	Male	Educated	Rural village	No	No	Yes	0	Yes	21.26	843.83	2	2	2	N	N	N	N	N	N	N	N	N	N	N	N
406	N	50	Male	Educated	Urban city or town	Yes	Yes	No	1	Unknown	19.84	61.6	0	3	3	N	N	N	N	N	N	N	N	N	N	N	N
407	N	71	Male	Uneducated	Rural village	No	No	Yes	0	Unknown	15.19	79.73	2	3	2	Y	N	N	N	N	N	N	Y	N	N	N	N
408	N	30	Female	Educated	Rural village	No	No	No	0	Unknown	13.28	25.97	1	6	5	Y	N	N	N	N	N	Y	N	N	N	N	N
409	N	20	Female	Educated	Rural village	No	No	No	0	Unknown	20.81	0	0	1	2	N	N	N	N	N	N	N	N	N	N	N	N
410	N	60	Male	Uneducated	Rural village	No	No	Yes	1	Unknown	21.55	161	1	4	6	N	Y	N	N	N	N	N	N	N	N	N	N
411	N	18	Male	Educated	Rural village	No	No	No	0	Unknown	18.82	110.14	0	3	2	N	N	N	N	N	N	N	N	N	N	N	N
412	N	26	Female	Educated	Rural village	No	No	No	0	Unknown	24.51	77.58	0	2	6	N	Y	N	N	N	N	N	N	N	N	N	N
413	N	38	Male	Educated	Urban city or town	Yes	No	No	0	No	19.88	0	1	3	3	N	N	N	N	N	Y	N	N	N	N	N	N
414	N	70	Female	Uneducated	Rural village	No	No	Yes	0	Unknown	21.38	93.33	2	4	6	N	N	N	N	N	N	Y	N	N	N	N	N
415	N	40	Male	Educated	Rural village	No	No	No	0	Unknown	21.8	47.67	6	3	4	Y	N	Y	N	N	N	N	N	N	N	N	N
416	N	40	Male	Educated	Rural village	No	No	No	0	No	16.96	74.86	0	2	2	N	N	N	N	N	N	N	N	N	N	N	N
417	N	56	Male	Educated	Rural village	No	No	No	0	No	24.68	65.05	2	3	1	N	Y	N	N	N	N	N	N	N	N	N	Y
418	N	30	Male	Educated	Rural village	No	No	No	0	Unknown	25.1	0	1	5	3	N	N	N	N	N	N	Y	N	N	N	N	N
419	N	28	Female	Educated	Rural village	No	No	No	0	Unknown	20.7	0	1	2	3	N	N	N	N	N	N	N	N	N	N	N	N
420	Y	30	Female	Educated	Urban city or town	No	No	No	1	No	19.53	175.69	9	5	6	N	N	Y	N	N	N	N	N	N	N	N	N
421	Y	28	Female	Educated	Urban city or town	No	No	No	0	Yes	19.66	127.4	9	5	9	Y	N	Y	Y	N	N	N	N	N	N	N	N
422	N	22	Male	Uneducated	Rural village	No	No	No	1	Unknown	20.5	110.13	0	3	7	Y	N	N	N	N	N	N	N	N	N	N	N
423	N	35	Male	Uneducated	Rural village	Yes	Yes	No	0	Unknown	20.91	117.25	1	3	6	N	N	N	N	N	N	Y	N	N	N	N	N
424	N	50	Female	Uneducated	Urban city or town	Yes	No	No	1	Unknown	21.87	0	8	6	12	N	Y	Y	N	N	N	Y	N	N	N	Y	N
425	N	45	Female	Educated	Urban city or town	No	No	Yes	0	Unknown	20.62	78.88	1	2	1	N	N	N	N	N	N	Y	N	N	N	N	N
427	N	45	Female	Educated	Urban city or town	No	No	Yes	0	Unknown	18.34	33.57	6	4	6	Y	N	Y	N	N	N	N	N	N	N	N	N
428	N	70	Male	Uneducated	Rural village	No	No	No	0	Unknown	18.21	65.72	1	4	3	N	N	N	N	N	N	Y	N	N	N	N	N
429	N	55	Female	Uneducated	Urban city or town	No	No	Unknown	0	Unknown	21.55	70.13	1	3	2	N	Y	N	N	N	Y	N	N	N	N	N	N
430	N	80	Female	Educated	Urban city or town	Yes	No	Yes	0	Unknown	20.86	30.5	1	5	2	N	N	N	N	N	N	N	N	N	N	N	N
431	N	27	Female	Educated	Urban city or town	No	No	No	0	Unknown	18.82	47.08	3	4	6	N	N	Y	Y	N	N	N	N	N	N	N	N
432	N	18	Female	Educated	Urban city or town	No	No	Yes	1	Unknown	19.53	0	0	3	4	Y	N	N	N	N	N	N	N	N	N	N	N
433	N	38	Male	Educated	Rural village	No	No	Yes	0	Unknown	19.53	40.37	1	2	2	N	N	N	N	N	N	N	N	N	Y	N	N
434	N	18	Female	Educated	Rural village	No	No	No	0	Unknown	15.99	102.01	0	5	6	Y	N	N	N	N	N	N	N	N	N	N	N
435	N	18	Male	Uneducated	Urban city or town	No	No	Yes	1	Unknown	22.48	0	2	3	2	N	N	N	N	N	N	N	N	N	N	N	Y
436	N	60	Male	Educated	Urban city or town	Yes	No	No	0	Unknown	22.34	62.22	1	5	9	N	N	N	N	N	N	N	N	N	N	Y	N
437	N	20	Male	Educated	Urban city or town	No	No	No	0	No	21.77	100	1	3	3	N	N	N	N	N	N	N	N	N	Y	N	N
438	N	25	Male	Uneducated	Rural village	No	Yes	No	0	Unknown	19.11	50.82	3	4	3	N	Y	N	N	Y	N	N	N	N	N	N	N
439	N	50	Male	Uneducated	Rural village	Yes	No	No	0	Unknown	21.55	56.7	0	2	1	N	N	N	N	N	N	N	N	N	N	N	N
440	N	30	Female	Educated	Rural village	No	No	No	0	Unknown	16.94	39.19	2	2	4	N	N	N	N	N	N	Y	N	N	N	Y	N
441	N	40	Male	Educated	Rural village	Yes	No	No	0	Unknown	24.51	116.67	2	4	4	N	N	N	N	N	Y	N	N	N	N	Y	N
442	N	38	Male	Educated	Urban city or town	Yes	No	No	0	Unknown	16.04	61.2	6	5	6	N	N	Y	N	N	N	N	N	N	N	N	N
444	N	55	Male	Uneducated	Rural village	No	Yes	No	1	Unknown	15.24	20.83	0	2	5	Y	N	N	N	N	N	N	N	N	N	N	N
445	N	62	Male	Educated	Urban city or town	Yes	No	No	0	Unknown	22.58	71.5	3	5	6	N	Y	N	Y	N	N	N	N	N	N	N	N
446	N	25	Male	Educated	Rural village	Yes	No	No	0	No	19.84	26.83	3	2	1	N	N	N	Y	N	N	N	N	N	N	N	N
447	N	40	Male	Educated	Urban city or town	Yes	No	No	0	Unknown	20.44	38.33	6	5	6	N	N	Y	N	N	N	N	N	N	N	N	N
448	N	30	Female	Educated	Urban city or town	No	No	No	0	Unknown	15.06	73.33	0	2	6	Y	N	N	N	N	N	N	N	N	N	N	N
449	N	70	Female	Uneducated	Rural village	No	No	Yes	0	Unknown	16.9	29.17	1	5	5	N	N	N	N	N	N	Y	N	N	N	N	N
450	N	25	Female	Educated	Urban city or town	No	No	No	0	Unknown	14.69	55.58	0	5	4	Y	N	N	N	N	N	N	N	N	N	N	N
451	N	42	Male	Educated	Rural village	No	Yes	No	0	Unknown	23.73	87.63	0	3	5	N	N	N	N	N	N	N	N	N	N	N	N
452	N	36	Female	Educated	Urban city or town	No	Yes	No	0	No	25.34	0	0	2	5	N	N	N	N	N	N	N	N	N	N	N	N
453	N	70	Male	Educated	Rural village	Yes	No	No	0	Unknown	22.91	79.33	1	4	4	Y	N	N	N	N	N	Y	N	N	N	N	N
454	N	50	Male	Educated	Urban city or town	Yes	No	No	0	Unknown	32.02	0	4	7	6	N	Y	N	N	Y	N	N	N	N	N	N	Y
455	N	75	Female	Uneducated	Rural village	No	No	No	0	Unknown	23.11	47.67	1	4	2	N	N	N	N	N	N	Y	N	N	N	N	N
456	N	52	Male	Educated	Urban city or town	Yes	No	No	0	Unknown	24.57	0	3	4	4	N	N	N	Y	N	N	N	N	N	N	N	N
457	N	30	Female	Uneducated	Rural village	Yes	No	No	1	Unknown	21.11	55.92	7	5	13	Y	N	Y	N	N	Y	N	N	N	N	N	N
458	N	75	Male	Educated	Urban city or town	No	No	No	0	Unknown	16.71	49.65	2	4	4	N	N	N	N	N	N	N	N	N	Y	N	N
459	N	68	Male	Educated	Urban city or town	Yes	No	No	0	Unknown	20.99	68	3	4	7	N	Y	N	N	N	Y	N	N	N	N	N	Y
460	N	65	Female	Uneducated	Urban city or town	No	No	Yes	0	Unknown	25.56	50.63	3	4	3	N	Y	N	N	N	Y	N	N	N	N	N	N
461	N	60	Female	Uneducated	Urban city or town	Yes	No	No	0	Unknown	18.82	44.44	1	2	4	N	N	N	N	N	N	N	N	N	N	Y	N
462	N	29	Female	Educated	Urban city or town	No	No	No	0	Unknown	17.01	37	6	2	4	N	N	Y	N	N	N	N	N	N	N	N	N
463	N	25	Female	Educated	Rural village	No	No	No	0	Unknown	17.51	63.89	2	3	5	N	N	N	N	N	N	N	Y	N	N	N	N
464	N	40	Female	Educated	Rural village	No	No	No	1	No	25.59	103.89	3	3	3	N	N	N	Y	N	N	N	N	N	N	N	N
465	N	27	Female	Educated	Urban city or town	Yes	No	No	0	No	17.3	31.39	1	3	3	N	N	N	N	N	N	N	N	N	Y	N	N
466	N	35	Male	Educated	Rural village	No	No	No	0	Unknown	22.84	0	2	2	4	N	N	N	N	N	N	N	N	N	N	N	Y
467	N	50	Male	Educated	Urban city or town	Yes	No	No	0	No	20.96	62	0	2	4	Y	N	N	N	N	N	N	N	N	N	N	N
468	N	70	Female	Uneducated	Urban city or town	No	No	No	0	Unknown	14.44	31.94	1	4	6	N	N	N	N	N	N	N	N	N	N	Y	N
469	N	18	Female	Educated	Urban city or town	No	No	No	0	No	18.78	0	0	1	3	N	N	N	N	N	N	N	N	N	N	N	N
470	N	50	Female	Uneducated	Rural village	No	No	No	0	No	18.59	61.88	1	4	7	N	Y	N	N	N	N	Y	N	N	N	N	N
471	N	65	Female	Uneducated	Urban city or town	No	No	Unknown	2	No	13.85	30	1	3	5	N	N	N	N	N	N	Y	N	N	N	N	N
472	N	70	Male	Educated	Urban city or town	No	No	No	0	No	20.76	0	0	2	1	Y	N	N	N	N	N	N	N	N	N	N	N
473	N	28	Male	Educated	Urban city or town	Yes	No	No	0	No	21.03	67.82	3	3	3	N	N	N	Y	N	N	N	N	N	N	N	N
474	N	25	Male	Educated	Rural village	No	No	No	0	No	21.85	0	0	4	3	N	N	N	N	N	N	N	N	N	N	N	N
475	N	35	Female	Educated	Rural village	No	No	No	0	No	16.71	65.63	1	3	4	N	Y	N	N	N	N	Y	N	N	N	N	N
476	N	34	Male	Educated	Rural village	No	No	Yes	0	No	19.33	76.56	0	3	5	N	N	N	N	N	N	N	N	N	N	N	N
477	N	70	Male	Educated	Urban city or town	No	No	No	0	No	16.09	42.88	2	5	4	N	Y	N	N	N	N	N	N	N	N	N	Y
478	N	18	Male	Educated	Rural village	No	No	No	0	No	17.52	0	2	2	1	N	N	N	N	N	N	N	N	N	N	N	Y
479	N	18	Male	Educated	Urban city or town	No	No	No	0	No	18.73	61	1	3	1	N	N	N	N	N	N	N	N	N	Y	N	N
480	N	19	Female	Educated	Rural village	No	No	No	0	No	18.68	42.01	1	2	4	N	N	N	N	N	N	Y	N	N	N	N	N
481	N	36	Male	Educated	Rural village	No	Yes	No	0	No	22.86	121.33	5	3	3	N	N	N	Y	N	N	N	N	N	N	N	N
482	N	22	Male	Uneducated	Rural village	No	Yes	No	0	No	17.63	0	0	2	2	N	N	N	N	N	N	N	N	N	N	N	N
483	N	35	Female	Educated	Urban city or town	Yes	No	No	0	No	18.41	20.56	1	5	6	N	N	N	N	N	N	Y	N	N	N	N	N
484	N	65	Female	Uneducated	Rural village	No	No	No	0	Unknown	23.74	28.75	1	2	3	N	N	N	N	N	Y	N	N	N	N	N	N
485	N	50	Female	Educated	Urban city or town	Yes	No	No	0	No	21.08	49	1	4	4	N	N	N	N	N	N	Y	N	N	N	N	N
486	N	36	Female	Educated	Urban city or town	No	No	No	0	Unknown	22.46	78.58	1	3	5	N	N	N	N	N	N	Y	N	N	N	N	N
487	Y	40	Male	Uneducated	Rural village	No	No	No	0	Unknown	15.06	94.44	1	5	6	Y	N	N	Y	N	N	Y	N	N	N	N	N
488	N	60	Male	Uneducated	Rural village	No	No	No	0	Unknown	20.7	91.67	2	5	2	N	N	N	N	N	N	N	N	N	N	N	N
489	N	60	Male	Educated	Rural village	Yes	Yes	Yes	0	Unknown	23.15	73.33	1	3	4	N	N	N	N	N	N	N	N	N	N	Y	N
490	N	23	Male	Educated	Urban city or town	Yes	No	No	0	Unknown	14.8	0	6	6	5	Y	N	Y	N	N	N	N	N	N	N	N	N
491	Y	24	Male	Educated	Rural village	Yes	Yes	No	0	No	20.4	63.16	0	4	7	Y	N	N	N	N	N	N	N	N	N	N	N
492	N	18	Female	Educated	Rural village	No	No	No	0	Unknown	20.05	71.17	0	2	3	N	N	N	N	N	N	N	N	N	N	N	N
493	N	30	Female	Uneducated	Urban city or town	Yes	No	No	0	Unknown	16.96	44.92	1	3	4	N	N	N	N	N	N	Y	N	N	N	N	N
494	N	70	Female	Educated	Urban city or town	Yes	No	No	0	Unknown	20.03	34.03	0	2	3	Y	N	N	N	N	N	N	N	N	N	N	N
495	N	45	Female	Educated	Urban city or town	No	No	No	0	Unknown	17.16	168.1	3	5	6	N	Y	N	N	Y	N	N	N	N	N	N	N
496	N	45	Female	Uneducated	Rural village	No	No	No	0	Unknown	19.43	20.19	3	3	3	N	N	N	Y	N	N	N	N	N	N	N	N
497	N	20	Male	Educated	Urban city or town	Yes	No	No	0	Unknown	17.22	78.83	0	4	5	Y	N	N	N	N	N	N	N	N	N	N	N
498	N	50	Male	Uneducated	Urban city or town	Yes	Yes	No	0	Unknown	16.73	59.63	0	2	9	Y	N	N	N	N	N	N	N	N	N	N	N
499	N	25	Female	Educated	Rural village	No	No	No	0	Unknown	23.05	0	1	2	6	N	N	N	N	N	N	N	N	N	N	N	N
500	N	50	Female	Uneducated	Rural village	No	No	No	0	Unknown	19.29	50	1	4	4	N	N	N	N	N	N	Y	N	N	N	N	N
501	N	20	Female	Educated	Rural village	No	No	No	0	No	19.53	0	1	2	2	N	N	N	N	N	N	N	N	N	N	N	N
502	N	25	Female	Uneducated	Rural village	No	No	No	0	Unknown	21.22	70.28	1	2	4	N	N	N	N	N	N	N	N	N	N	N	N
503	N	19	Male	Educated	Rural village	No	No	No	0	Unknown	21.64	52.43	2	3	2	N	N	N	N	N	N	N	Y	N	N	N	N
504	N	32	Male	Educated	Urban city or town	Yes	No	No	0	Unknown	17.78	93.6	2	4	4	N	Y	N	N	N	N	N	N	N	N	Y	N
505	Y	33	Male	Educated	Urban city or town	Yes	No	No	0	Unknown	15.94	113.69	9	6	11	Y	N	Y	Y	N	N	N	N	N	N	N	N
506	N	25	Male	Educated	Rural village	No	No	Yes	0	Unknown	20.08	0	2	3	2	N	N	N	N	N	N	N	Y	N	N	N	N
507	N	18	Male	Educated	Rural village	No	No	No	0	Unknown	21.93	52.87	1	7	2	N	N	N	N	N	N	Y	N	N	N	N	N
508	N	50	Female	Uneducated	Rural village	No	No	No	0	Unknown	19.44	0	1	2	1	N	N	N	N	N	Y	N	N	N	N	N	N
509	N	65	Male	Educated	Urban city or town	No	No	No	0	Unknown	20.2	255.31	3	5	6	N	Y	N	N	N	Y	N	N	N	N	N	N
510	N	65	Male	Educated	Rural village	Yes	Yes	No	0	Unknown	19.53	0	1	3	4	N	N	N	N	N	N	N	N	N	N	Y	N
511	N	30	Male	Uneducated	Rural village	No	Yes	No	0	Unknown	17.01	0	2	2	1	N	N	N	N	N	N	N	N	N	N	N	Y
512	N	75	Male	Uneducated	Rural village	No	No	No	0	Unknown	18.1	36.65	3	7	9	N	N	N	N	N	Y	Y	N	N	N	N	N
513	N	30	Female	Uneducated	Rural village	No	No	No	0	Unknown	18.75	66	0	2	4	N	N	N	N	N	N	N	N	N	N	N	N
514	N	40	Male	Educated	Urban city or town	Yes	No	No	0	Unknown	16.71	55.56	6	4	9	Y	N	Y	N	N	N	N	N	N	N	N	N
515	N	50	Male	Educated	Urban city or town	Yes	Yes	No	0	Unknown	16.65	41.13	6	5	9	N	N	Y	N	N	N	N	N	N	N	N	N
516	N	62	Male	Educated	Urban city or town	Yes	No	No	1	Unknown	22.55	240.83	3	4	4	N	N	N	Y	N	N	N	N	N	N	N	N
517	N	35	Male	Educated	Urban city or town	No	No	No	0	No	20.07	0	0	3	2	N	N	N	N	N	N	N	N	N	N	N	N
518	N	60	Male	Educated	Rural village	No	No	No	0	No	20.37	0	5	4	4	N	N	N	Y	N	N	N	Y	N	N	N	N
519	N	32	Female	Uneducated	Rural village	No	No	No	0	Unknown	15.02	27.6	0	4	4	N	N	N	N	N	N	N	N	N	N	N	N
520	N	26	Male	Educated	Urban city or town	No	No	No	0	No	20.24	83.6	0	5	3	N	N	N	N	N	N	N	N	N	N	N	N
521	N	40	Female	Uneducated	Rural village	No	No	No	0	No	21.83	88.61	3	3	3	Y	N	N	Y	N	N	N	N	N	N	N	N
522	N	24	Female	Educated	Urban city or town	Yes	No	No	0	No	20.4	0	9	5	11	Y	N	Y	Y	N	N	N	N	N	N	N	N
523	N	80	Male	Educated	Urban city or town	No	No	No	0	No	18.94	40	3	3	5	N	N	N	N	N	N	Y	N	N	N	N	Y
524	N	37	Female	Educated	Urban city or town	Yes	No	No	2	Yes	19.49	47.21	6	5	6	N	N	Y	N	N	N	N	N	N	N	N	N
525	N	60	Female	Educated	Urban city or town	No	No	No	0	Unknown	18.56	47.11	1	4	3	N	N	N	N	N	N	Y	N	N	N	N	N
526	N	28	Female	Educated	Urban city or town	Yes	No	No	0	No	17.59	62.07	3	4	2	N	N	N	Y	N	N	N	N	N	N	N	N
527	N	36	Female	Educated	Urban city or town	No	No	No	0	No	20.7	47.67	0	2	3	N	N	N	Y	N	N	N	N	N	N	N	N
528	N	40	Female	Educated	Urban city or town	No	No	No	0	Unknown	23.05	65.56	1	4	7	N	Y	N	N	N	Y	N	N	N	N	N	N
529	N	40	Female	Educated	Urban city or town	Yes	No	No	0	Unknown	19.05	47.5	1	2	7	N	Y	N	N	N	Y	N	N	N	N	N	N
530	N	18	Male	Uneducated	Rural village	No	No	No	0	Unknown	18.94	0	1	3	3	N	N	N	N	N	Y	N	N	N	N	N	N
531	N	45	Male	Educated	Urban city or town	Yes	No	No	0	Unknown	23.15	39.58	1	3	7	N	Y	N	N	N	Y	N	N	N	N	N	N
532	N	60	Male	Educated	Rural village	No	No	Yes	1	No	20.7	64.78	1	4	3	N	N	N	N	N	N	N	N	N	N	Y	N
533	N	50	Female	Educated	Urban city or town	No	No	No	1	No	20.44	0	7	5	8	N	N	Y	N	N	N	Y	N	N	N	N	N
534	N	42	Male	Educated	Rural village	No	No	No	0	No	20.2	46.55	0	2	4	N	N	N	N	N	N	N	N	N	N	N	N
535	N	35	Male	Educated	Urban city or town	No	No	No	1	No	20.05	52.5	2	2	2	Y	N	N	N	N	N	N	Y	N	N	N	N
536	N	60	Male	Educated	Urban city or town	Yes	No	No	0	No	24.03	53.33	3	4	7	N	N	N	N	N	N	N	N	N	N	N	Y
537	N	60	Male	Educated	Urban city or town	No	No	No	0	No	21.22	90.67	2	2	2	N	N	N	N	N	N	N	N	N	N	N	Y
538	N	29	Female	Educated	Urban city or town	Yes	No	No	0	Unknown	19.14	67.99	1	3	3	N	N	N	N	N	N	Y	N	N	N	N	N
539	N	34	Female	Educated	Urban city or town	Yes	No	No	0	No	18.34	54.62	0	1	2	N	N	N	N	N	N	N	N	N	N	N	N
540	N	50	Female	Uneducated	Urban city or town	No	No	No	0	Unknown	20.52	225	2	3	3	N	N	N	N	Y	N	N	N	N	N	N	N
541	N	22	Female	Uneducated	Rural village	No	No	No	1	No	12.85	0	0	3	7	Y	N	N	N	N	N	N	N	N	N	N	N
542	N	22	Female	Educated	Urban city or town	No	No	No	0	Unknown	14.69	104.89	8	6	5	N	N	Y	N	N	N	N	N	N	N	N	N
543	N	40	Male	Educated	Urban city or town	Yes	No	No	0	No	24.03	0	3	4	9	N	Y	N	N	N	N	N	N	N	N	N	Y
544	N	35	Male	Educated	Rural village	No	Yes	No	0	No	19.72	0	0	1	3	N	N	N	N	N	N	N	N	N	N	N	N
545	N	40	Female	Uneducated	Rural village	No	No	No	1	Unknown	22.21	24.58	1	6	5	Y	N	N	N	N	Y	N	N	N	N	N	N
546	N	30	Male	Educated	Urban city or town	No	No	No	0	Unknown	19.72	67.22	0	2	5	N	N	N	N	N	N	N	N	N	N	N	N
547	N	46	Male	Educated	Urban city or town	Yes	No	No	1	No	18.73	62.67	1	3	4	N	N	N	N	N	N	Y	N	N	N	N	N
548	N	25	Female	Educated	Urban city or town	No	Yes	No	0	No	13.84	0	0	3	4	Y	N	N	N	N	N	N	N	N	N	N	N
549	N	50	Male	Educated	Urban city or town	No	Yes	No	1	No	16.81	0	0	2	6	Y	N	N	N	N	N	N	N	N	N	N	N
550	Y	24	Male	Educated	Urban city or town	No	No	No	0	Yes	17.3	64.44	0	4	7	Y	N	N	Y	N	N	N	N	N	N	N	N
551	N	35	Male	Educated	Rural village	No	No	No	0	Unknown	18.81	0	0	3	9	Y	N	N	N	N	N	N	N	N	N	N	N
552	N	40	Female	Educated	Urban city or town	Yes	No	No	0	No	17.04	49.58	6	3	6	N	N	Y	N	N	N	N	N	N	N	N	N
553	N	60	Male	Educated	Urban city or town	No	Yes	No	0	No	18.82	50	2	3	4	N	N	N	N	N	Y	N	N	N	N	Y	N
554	N	33	Female	Educated	Urban city or town	Yes	No	No	0	No	21.01	53.5	2	3	3	N	N	N	N	N	N	N	Y	N	N	N	N
555	N	18	Male	Educated	Rural village	No	No	No	0	No	15.06	47.44	1	5	2	N	Y	N	N	N	N	Y	N	N	N	N	N
556	N	38	Female	Educated	Urban city or town	No	No	No	1	No	22.84	56.1	2	3	4	N	N	N	N	N	N	N	N	N	N	N	Y
557	N	53	Male	Uneducated	Rural village	No	Yes	No	0	Unknown	20.76	58	1	4	4	N	Y	N	N	N	Y	N	N	N	N	N	N
558	N	20	Female	Educated	Rural village	No	No	No	0	Unknown	22.55	0	0	2	3	N	N	N	N	N	N	N	N	N	N	N	N
559	N	40	Male	Educated	Rural village	Yes	Yes	No	0	Unknown	24.84	73.33	1	4	4	N	Y	N	N	N	Y	N	N	N	N	N	N
560	N	42	Male	Educated	Rural village	Yes	No	No	0	Unknown	18.2	37.57	3	4	2	N	N	N	Y	N	N	N	N	N	N	N	N
561	N	30	Male	Educated	Urban city or town	Yes	No	No	0	Unknown	18.73	55	3	4	3	Y	N	N	Y	N	N	N	N	N	N	N	N
562	N	60	Female	Uneducated	Urban city or town	No	No	No	0	Unknown	22.91	52.11	1	2	5	N	N	N	N	N	Y	N	N	N	N	N	N
563	N	35	Male	Educated	Urban city or town	Yes	No	No	0	Unknown	18.34	0	6	8	7	Y	Y	Y	N	N	N	N	N	N	N	N	N
564	N	45	Male	Educated	Urban city or town	Yes	No	No	0	Unknown	23.81	53.83	1	2	6	N	N	N	N	N	N	N	N	N	N	N	N
565	N	65	Female	Uneducated	Rural village	No	No	No	0	Unknown	19.03	45.83	1	2	2	N	Y	N	N	N	Y	N	N	N	N	N	N
566	N	65	Male	Uneducated	Rural village	No	Yes	No	0	Unknown	20.28	68.75	1	3	6	N	N	N	N	N	N	N	N	N	N	Y	N
567	N	23	Male	Educated	Rural village	Yes	Yes	No	0	Unknown	22.39	65.33	1	2	1	N	N	N	N	N	Y	N	N	N	N	N	N
568	N	30	Male	Educated	Urban city or town	Yes	No	No	0	Unknown	19	178.14	2	2	3	N	N	N	N	N	N	N	N	N	N	N	N
569	N	32	Female	Uneducated	Rural village	No	No	No	0	Unknown	20.03	0	1	3	1	Y	N	N	N	N	N	Y	N	N	N	N	N
570	N	65	Female	Uneducated	Urban city or town	Yes	Yes	No	1	Unknown	20.76	68.75	1	3	7	N	N	N	N	N	N	Y	N	N	N	N	N
571	N	60	Female	Uneducated	Rural village	No	No	Unknown	0	Unknown	21.63	54	1	3	2	N	Y	N	N	N	N	Y	N	N	N	N	N
572	N	55	Male	Educated	Rural village	No	Yes	No	0	Unknown	24.54	62.33	1	2	3	N	N	N	N	N	Y	N	N	N	N	N	N
573	N	25	Female	Educated	Urban city or town	No	No	No	0	Unknown	18.36	45.04	1	2	1	N	N	N	N	N	N	Y	N	N	N	N	N
574	N	35	Male	Uneducated	Rural village	No	Yes	No	0	No	16.51	0	2	2	1	N	N	N	N	N	N	N	N	N	N	N	Y
575	N	28	Male	Educated	Rural village	No	No	Unknown	0	Unknown	22.49	60.67	0	1	6	N	N	N	N	N	N	N	N	N	N	N	N
576	N	40	Female	Educated	Urban city or town	No	No	No	0	Unknown	18.31	0	1	2	2	N	N	N	N	N	N	N	N	N	Y	N	N
577	N	20	Male	Educated	Urban city or town	No	Yes	No	0	Unknown	21.94	68.83	0	2	11	Y	N	N	N	N	N	N	N	N	N	N	N
578	N	55	Male	Uneducated	Rural village	No	No	No	0	Unknown	21.88	0	1	4	5	N	N	N	N	N	N	Y	N	N	N	N	N
579	N	27	Male	Educated	Urban city or town	No	Yes	No	1	Unknown	19.72	0	2	3	3	N	N	N	N	N	N	N	N	N	N	N	Y
580	N	35	Female	Uneducated	Urban city or town	No	No	No	0	No	19.2	52.06	6	4	7	Y	N	Y	N	N	N	N	N	N	N	N	N
581	N	35	Female	Educated	Urban city or town	No	No	No	0	Unknown	20.07	67.67	1	3	3	N	N	N	N	N	N	Y	N	N	N	N	N
582	N	32	Male	Educated	Urban city or town	Yes	Yes	No	0	Unknown	19.59	144	1	5	5	N	Y	N	N	N	Y	N	N	N	N	N	N
583	N	50	Female	Uneducated	Rural village	No	No	No	0	Unknown	20.38	53.38	1	3	2	N	Y	N	N	N	N	Y	N	N	N	N	N
584	N	35	Female	Educated	Urban city or town	No	No	No	1	Unknown	17.3	0	7	6	10	Y	N	Y	N	N	Y	N	N	N	N	N	N
585	N	26	Male	Educated	Urban city or town	Yes	Yes	No	0	Unknown	22.58	76	0	4	6	N	N	N	N	N	N	N	N	N	N	N	N
586	N	50	Male	Educated	Urban city or town	Yes	No	No	0	Unknown	19.57	39	6	7	10	N	N	Y	N	N	N	N	N	N	N	N	N
587	N	60	Male	Uneducated	Rural village	Yes	No	No	0	Unknown	16.71	0	1	3	7	N	N	N	N	N	N	N	N	N	N	N	N
588	N	20	Male	Uneducated	Rural village	No	No	No	0	Unknown	21.67	373.67	1	6	5	Y	Y	N	N	Y	N	Y	N	N	N	N	N
589	N	30	Male	Educated	Urban city or town	No	Yes	No	0	Unknown	15.61	45.83	0	2	8	Y	N	N	N	N	N	N	N	N	N	N	N
590	N	50	Male	Uneducated	Rural village	No	Yes	No	0	Unknown	22.84	49.5	1	4	2	N	N	N	N	N	N	N	N	N	Y	N	N
591	N	25	Male	Educated	Urban city or town	Yes	No	No	1	Unknown	24.03	57.5	0	1	3	N	N	N	N	N	N	N	N	N	N	N	N
592	N	78	Male	Uneducated	Rural village	Yes	No	No	0	Unknown	18.73	51.67	1	3	4	N	N	N	N	N	N	Y	N	N	N	N	N
593	N	50	Female	Uneducated	Rural village	No	Yes	No	0	Unknown	19.47	0	3	3	3	N	N	N	Y	N	N	N	N	N	N	N	N
594	N	32	Female	Educated	Urban city or town	No	No	No	0	Unknown	17.3	0	2	2	1	N	N	N	N	N	N	N	N	N	N	N	Y
595	Y	37	Female	Educated	Urban city or town	No	No	No	0	Unknown	19.27	65.23	2	4	5	N	N	N	N	N	Y	Y	N	N	N	N	N
596	N	23	Female	Uneducated	Rural village	No	No	No	0	Unknown	15.78	65	2	2	1	N	N	N	N	N	N	N	N	N	N	N	Y
597	Y	45	Female	Uneducated	Rural village	No	No	No	0	Unknown	20.2	120.33	3	6	4	Y	N	N	N	Y	N	Y	N	N	N	N	N
598	N	70	Female	Uneducated	Rural village	No	No	No	0	Unknown	20.76	35	3	5	4	Y	N	N	N	N	N	Y	N	N	N	N	N
599	N	40	Male	Educated	Urban city or town	Yes	Yes	No	0	No	19.72	47.5	0	3	3	N	N	N	N	N	N	N	N	N	N	N	N
600	N	75	Male	Uneducated	Rural village	No	Yes	No	0	No	20.76	48.75	3	5	6	N	N	N	N	Y	Y	N	N	N	N	N	N
601	N	64	Female	Educated	Urban city or town	Yes	No	No	0	No	21.26	57	1	2	4	N	Y	N	N	N	Y	N	N	N	N	N	N
602	N	78	Female	Uneducated	Urban city or town	Yes	No	Unknown	0	No	20.8	49.94	1	4	6	N	N	N	N	N	Y	N	N	N	N	N	N
603	N	33	Male	Educated	Urban city or town	No	Yes	No	0	No	17.51	66.88	1	3	6	N	N	N	N	N	Y	N	N	N	N	N	N
604	N	25	Female	Educated	Urban city or town	No	No	No	0	No	20.7	0	0	1	1	N	N	N	N	N	N	N	N	N	N	N	N
605	N	55	Male	Uneducated	Rural village	Yes	No	No	0	No	18.94	0	1	3	2	N	N	N	N	N	Y	N	N	N	N	N	N
606	N	23	Male	Educated	Urban city or town	Yes	No	No	1	No	18.73	58.5	1	3	2	N	N	N	N	N	Y	N	N	N	N	N	N
607	N	60	Male	Uneducated	Rural village	No	Yes	Yes	0	No	19.38	51.56	3	4	5	N	N	N	N	N	Y	N	N	N	N	N	N
608	N	65	Male	Educated	Rural village	No	Yes	No	0	No	17.3	62.5	1	3	5	N	N	N	N	N	N	Y	N	N	N	N	N
609	N	22	Male	Educated	Urban city or town	No	No	No	0	No	18.49	103.25	2	3	3	N	N	N	N	N	N	N	N	N	N	N	N
610	N	28	Male	Educated	Urban city or town	No	No	No	0	No	21.8	51.33	2	3	2	Y	N	N	N	N	N	N	N	N	N	N	N
611	N	62	Male	Educated	Urban city or town	No	No	No	0	No	22.04	58.5	2	3	4	N	Y	N	N	N	N	N	Y	N	N	N	N
612	N	60	Female	Uneducated	Urban city or town	Yes	No	No	0	No	19.61	51.56	0	1	2	N	N	N	N	N	N	N	N	N	N	N	N
613	N	55	Male	Uneducated	Rural village	No	Yes	No	0	No	22.96	28.81	1	1	6	N	N	N	N	N	N	N	N	N	N	Y	N
614	N	32	Female	Educated	Urban city or town	Yes	No	No	0	No	20.55	43.5	6	4	7	Y	N	Y	N	N	N	N	N	N	N	N	N
615	N	52	Female	Educated	Urban city or town	No	No	No	0	No	21.8	38.5	2	4	1	N	N	N	N	N	N	Y	N	N	N	Y	N
616	N	40	Female	Uneducated	Rural village	No	No	No	0	No	17.97	31.94	0	2	3	N	N	N	N	N	N	N	N	N	N	N	N
617	N	40	Male	Educated	Urban city or town	No	No	No	0	No	22.23	0	1	2	2	N	N	N	N	N	N	N	N	N	N	N	N
618	N	36	Female	Uneducated	Rural village	No	No	No	0	No	18.83	88.26	0	3	2	N	N	N	N	N	N	N	N	N	N	N	N
619	Y	45	Male	Educated	Urban city or town	Yes	No	No	0	No	21.31	400.58	8	6	7	N	N	Y	N	Y	N	N	N	N	N	N	N
620	N	40	Female	Uneducated	Rural village	No	No	No	0	No	18.83	39.17	3	3	3	N	N	N	Y	N	N	N	N	N	N	N	N
621	N	65	Female	Uneducated	Rural village	No	No	No	0	No	22.57	34.38	0	4	9	Y	N	N	N	N	N	N	N	N	N	N	N
622	N	55	Female	Uneducated	Rural village	No	No	No	0	Unknown	20.76	49.58	1	3	4	N	N	N	N	N	N	Y	N	N	N	N	N
623	N	60	Male	Educated	Rural village	No	No	No	0	No	21.05	0	0	3	2	Y	N	N	N	N	N	N	N	N	N	N	N
624	N	22	Male	Educated	Rural village	No	Yes	No	0	No	21.26	0	0	2	1	N	N	N	N	N	N	N	N	N	N	N	N
625	N	19	Female	Educated	Rural village	No	No	No	0	No	18.21	0	0	1	4	N	N	N	N	N	N	N	N	N	N	N	N
626	N	55	Male	Educated	Urban city or town	No	No	No	0	No	20.28	63.75	0	5	3	N	N	N	N	N	N	N	N	N	N	N	N
627	N	55	Female	Uneducated	Rural village	No	No	No	0	No	21.55	37.19	1	4	3	N	N	N	N	N	N	Y	N	N	N	N	N
628	Y	60	Male	Uneducated	Rural village	No	No	No	0	No	18.31	116	1	4	3	N	N	N	N	N	Y	N	N	N	N	N	N
629	N	70	Female	Uneducated	Rural village	No	No	No	0	No	18.38	42.78	1	4	2	N	N	N	N	N	N	Y	N	N	N	N	N
630	N	73	Male	Uneducated	Rural village	Yes	No	No	1	No	20.31	0	1	7	5	N	N	N	N	N	N	Y	N	N	N	N	N
631	N	49	Male	Uneducated	Rural village	Yes	No	No	0	No	18.94	0	1	2	7	N	N	N	N	N	N	N	N	N	N	Y	N
632	N	65	Female	Uneducated	Urban city or town	No	No	No	0	Unknown	21.31	75.63	3	3	4	N	Y	N	N	N	Y	N	N	N	N	N	N
633	N	74	Male	Educated	Rural village	No	No	No	0	No	17.72	13.75	0	2	4	N	N	N	N	N	N	N	N	N	N	N	N
634	N	40	Male	Educated	Rural village	Yes	Yes	No	1	No	17.3	0	1	3	5	N	N	N	N	N	N	Y	N	N	N	N	N
635	N	55	Female	Uneducated	Rural village	No	No	No	0	No	23.46	71.19	1	4	3	N	N	N	N	N	Y	N	N	N	N	N	N
636	N	25	Female	Educated	Rural village	No	No	No	0	No	16.3	58.78	1	3	3	Y	N	N	N	N	N	Y	N	N	N	N	N
637	N	75	Female	Uneducated	Urban city or town	Yes	No	No	0	No	23.59	52.81	3	6	7	N	Y	N	N	N	N	Y	N	N	N	N	Y
638	N	22	Female	Educated	Rural village	No	No	No	0	No	17.3	295	2	3	6	N	Y	N	N	Y	N	N	N	N	N	N	N
639	Y	60	Female	Uneducated	Rural village	Yes	No	No	0	No	20.32	180.44	3	6	4	N	N	N	N	Y	N	Y	N	N	N	N	N
640	Y	40	Female	Educated	Rural village	No	No	No	0	No	13.3	100.28	4	6	8	Y	N	N	N	N	N	Y	N	N	N	N	N
641	N	20	Female	Educated	Urban city or town	No	No	No	0	No	15.62	33.33	0	2	3	N	N	N	N	N	N	N	N	N	N	N	N
642	N	55	Male	Uneducated	Rural village	No	Yes	No	0	No	23.66	82.64	1	5	4	N	N	N	N	N	N	Y	N	N	N	N	N
643	N	38	Male	Uneducated	Urban city or town	Yes	No	No	1	No	23.38	84.15	0	4	2	N	N	N	N	N	N	N	N	N	N	N	N
644	N	48	Female	Educated	Urban city or town	No	Yes	Yes	0	No	21.83	37.06	3	3	6	N	N	N	Y	N	N	N	N	N	N	N	N
645	N	20	Male	Uneducated	Rural village	No	No	No	1	No	20.55	96.67	2	5	3	N	N	N	N	N	N	N	Y	N	N	N	N
646	N	30	Female	Educated	Rural village	No	No	No	0	No	20.61	78.99	9	3	9	Y	N	Y	Y	N	N	N	N	N	N	N	N
647	N	27	Female	Educated	Rural village	Yes	No	No	0	No	18.59	47.08	2	2	3	N	Y	N	N	N	N	N	N	N	N	N	N
648	N	28	Male	Educated	Urban city or town	Yes	Yes	No	1	No	18.94	2090.67	3	8	6	N	Y	N	N	Y	N	Y	N	N	N	N	N
649	N	29	Female	Educated	Urban city or town	No	No	No	1	No	21.36	0	6	5	11	Y	N	Y	N	N	N	N	N	N	N	N	N
650	Y	30	Female	Uneducated	Urban city or town	No	No	No	0	No	17.15	508.75	8	4	7	N	N	Y	N	Y	N	N	N	N	N	N	N
651	N	35	Female	Educated	Urban city or town	No	No	No	0	No	21.93	22.75	1	3	4	N	N	N	N	N	N	N	N	N	N	N	N
652	Y	28	Female	Uneducated	Rural village	No	No	No	0	No	22.31	56	2	5	6	N	N	N	N	N	N	N	Y	N	N	N	N
653	N	25	Female	Educated	Urban city or town	No	No	No	0	No	20.96	61.49	0	3	3	N	N	N	N	N	N	N	N	N	N	N	N
654	N	30	Female	Uneducated	Rural village	No	No	No	0	No	18.36	208.24	1	5	5	Y	N	N	N	N	Y	N	N	N	N	N	N
655	N	40	Female	Uneducated	Rural village	No	No	No	0	Unknown	18.37	27.78	1	3	5	N	N	N	N	N	N	Y	N	N	N	N	N
656	N	35	Male	Uneducated	Rural village	No	No	No	0	No	20.86	26.69	0	2	8	Y	N	N	N	N	N	N	N	N	N	N	N
657	N	36	Male	Educated	Urban city or town	Yes	Yes	No	0	No	19.03	667.33	8	6	3	N	N	Y	N	Y	N	N	N	N	N	N	N
658	N	42	Female	Educated	Urban city or town	No	No	No	0	No	22.21	77.86	0	3	2	N	N	N	N	N	N	N	N	N	N	N	N
659	Y	55	Female	Uneducated	Urban city or town	No	No	No	1	Yes	19.82	33.29	6	4	10	Y	N	Y	N	N	N	N	N	N	N	N	N
660	N	70	Male	Uneducated	Rural village	Yes	Yes	No	0	No	20.86	71.17	1	5	9	N	N	N	Y	N	N	N	N	N	N	N	N
661	N	45	Male	Educated	Urban city or town	Yes	No	No	0	No	19.49	37.6	6	5	9	N	N	Y	N	N	N	N	N	N	N	N	N
662	N	55	Male	Uneducated	Rural village	No	No	No	1	No	21.6	85.94	1	5	9	N	Y	N	N	N	N	Y	N	N	N	N	N
663	N	25	Female	Educated	Urban city or town	No	No	No	0	No	21.22	43.92	0	3	4	N	N	N	N	N	N	N	N	N	N	N	N
664	N	25	Male	Educated	Rural village	No	No	No	0	No	19.49	0	0	3	2	N	N	N	N	N	N	N	N	N	N	N	N
665	N	27	Female	Educated	Rural village	No	No	No	0	No	20.03	31.39	0	2	4	N	N	N	N	N	N	N	N	N	N	N	N
666	N	25	Female	Educated	Urban city or town	No	No	No	1	No	20.76	47.92	0	1	2	N	N	N	N	N	N	N	N	N	N	N	N
667	N	30	Female	Educated	Rural village	Yes	No	No	0	No	16.76	57.75	0	2	7	Y	N	N	N	N	N	N	N	N	N	N	N
669	N	92	Male	Educated	Rural village	No	No	Yes	0	Unknown	21.58	33.07	0	2	6	Y	N	N	N	N	N	N	N	N	N	N	N
670	N	30	Female	Educated	Rural village	No	No	No	1	No	18.56	0	5	5	8	Y	N	N	Y	N	N	N	Y	N	N	N	N
671	N	48	Female	Educated	Rural village	No	No	No	0	No	21.29	57.24	1	2	3	N	N	N	N	N	N	Y	N	N	N	N	N
672	N	30	Female	Educated	Rural village	No	No	No	0	No	18.99	36.67	0	2	2	Y	N	N	N	N	N	N	N	N	N	N	N
673	Y	65	Female	Educated	Urban city or town	No	No	No	0	Yes	14.15	48.13	1	5	5	N	N	N	N	N	N	Y	N	N	N	N	N
674	N	40	Female	Educated	Urban city or town	No	No	No	0	No	21.51	0	2	4	6	N	N	N	N	N	N	N	N	N	N	N	Y
675	N	35	Male	Educated	Rural village	No	Yes	No	0	No	20.31	67.67	0	4	2	Y	N	N	N	N	N	N	N	N	N	N	N
676	N	18	Male	Educated	Rural village	No	No	No	1	Unknown	19.56	87.6	0	5	4	N	N	N	N	N	N	N	N	N	N	N	N
677	Y	28	Female	Educated	Urban city or town	No	No	No	2	Yes	15.62	0	6	4	12	Y	N	Y	Y	N	N	N	N	N	N	N	N
678	N	32	Female	Educated	Rural village	No	No	No	0	No	18.99	57.6	1	3	3	N	N	N	N	N	N	Y	N	N	N	N	N
679	N	70	Male	Educated	Urban city or town	No	Yes	No	0	No	22.99	112.39	1	4	5	N	N	N	N	N	N	N	N	N	N	N	N
680	N	35	Female	Educated	Rural village	No	No	No	1	No	20.28	0	0	1	2	N	N	N	N	N	N	N	N	N	N	N	N
681	N	25	Male	Educated	Urban city or town	No	No	No	0	No	18.06	71.88	5	6	2	N	N	N	Y	N	N	N	Y	N	N	N	N
682	Y	33	Male	Educated	Urban city or town	No	No	No	1	No	20.2	106.26	6	5	11	Y	N	Y	Y	N	N	N	N	N	N	N	N
683	N	60	Male	Educated	Rural village	No	Yes	No	0	No	20.91	70.67	1	3	2	N	N	N	N	N	N	Y	N	N	N	N	N
684	N	65	Female	Educated	Rural village	No	No	No	0	No	18.94	37.5	1	4	5	N	N	N	N	N	N	Y	N	N	N	N	N
685	N	55	Male	Educated	Rural village	No	No	No	0	Unknown	15.4	52.06	1	3	5	N	N	N	N	N	N	Y	N	N	N	N	N
686	N	18	Male	Educated	Rural village	No	No	No	1	No	18.36	63.71	0	3	7	Y	N	N	N	N	N	N	N	N	N	N	N
687	N	30	Female	Educated	Rural village	No	No	No	0	Unknown	18.73	34.38	1	3	3	N	N	N	N	N	N	Y	N	N	N	N	N
688	N	40	Female	Educated	Urban city or town	Yes	No	No	0	No	19.53	62.5	2	3	3	N	Y	N	N	N	N	Y	N	N	N	Y	N
689	Y	76	Male	Educated	Urban city or town	Yes	No	No	0	No	19.59	165.33	1	2	7	N	N	N	N	N	N	Y	N	N	N	N	N
690	N	50	Male	Educated	Rural village	No	No	No	0	No	20.2	41.25	1	4	4	N	N	N	N	N	N	Y	N	N	N	N	N
691	N	44	Male	Educated	Rural village	No	Yes	No	0	Unknown	20.2	51.33	7	5	8	Y	N	Y	N	N	Y	N	N	N	N	N	N
692	N	50	Male	Educated	Urban city or town	No	Yes	No	0	Unknown	20.76	52.5	1	3	2	N	Y	N	N	N	N	N	N	N	N	N	N
693	N	30	Female	Uneducated	Rural village	No	No	No	1	No	16.18	0	1	2	3	Y	N	N	N	N	N	N	N	N	N	Y	N
694	Y	72	Female	Uneducated	Rural village	No	No	No	0	Unknown	16.33	37.78	0	2	4	N	N	N	N	N	N	N	N	N	N	N	N
695	N	35	Male	Educated	Rural village	No	No	No	0	No	16.33	80.21	0	5	3	N	N	N	N	N	N	N	N	N	N	N	N
696	N	22	Male	Educated	Rural village	No	No	No	0	Unknown	16.79	0	6	4	11	Y	N	Y	N	N	N	N	N	N	N	N	N
697	N	45	Male	Educated	Rural village	Yes	No	No	0	No	18.37	32.99	2	3	1	N	N	N	N	N	N	N	Y	N	N	N	N
698	N	20	Male	Educated	Rural village	No	No	No	0	No	16.65	47	2	3	2	N	N	N	N	N	N	N	Y	N	N	N	N
699	N	70	Male	Uneducated	Rural village	No	Yes	Yes	0	No	20.05	0	0	2	2	Y	N	N	N	N	N	N	N	N	N	N	N
700	N	19	Female	Educated	Rural village	No	No	No	0	No	18.75	72.6	1	3	4	N	N	N	N	N	N	Y	N	N	N	N	N
701	Y	65	Male	Educated	Rural village	No	No	No	0	Unknown	17.96	28.65	1	4	7	Y	N	N	Y	N	N	N	N	N	N	Y	N
702	N	20	Female	Educated	Rural village	No	No	No	0	No	18.73	0	0	3	3	N	N	N	N	N	N	N	N	N	N	N	N
703	N	78	Male	Educated	Urban city or town	Yes	No	No	0	No	22.31	0	1	1	4	N	N	N	N	N	N	N	N	N	N	Y	N
704	N	20	Male	Educated	Urban city or town	No	No	No	0	No	22.89	73.33	2	3	1	N	N	N	N	N	N	N	Y	N	N	N	N
705	N	40	Female	Educated	Rural village	No	No	No	0	Unknown	21.72	0	1	3	3	N	Y	N	N	N	N	N	N	N	N	Y	N
706	N	34	Male	Educated	Urban city or town	No	No	No	0	No	20.81	0	0	1	2	N	N	N	N	N	N	N	N	N	N	N	N
707	N	45	Female	Uneducated	Rural village	No	No	No	0	Unknown	20.03	46.18	1	3	3	N	N	N	N	N	N	Y	N	N	N	N	N
708	N	45	Female	Educated	Urban city or town	No	No	No	0	No	17.26	43.41	2	3	3	N	N	N	N	Y	N	Y	N	N	N	N	N
709	N	30	Female	Educated	Rural village	No	No	No	0	No	17.63	0	1	3	4	N	N	N	N	N	N	Y	N	N	N	N	N
710	N	25	Female	Educated	Rural village	No	No	No	1	No	21.45	0	1	5	4	N	N	N	N	N	N	Y	N	N	N	N	N
711	N	60	Male	Educated	Urban city or town	No	No	No	0	No	21.48	73.33	3	5	6	N	Y	N	N	N	N	Y	N	N	N	N	Y
712	N	65	Male	Educated	Rural village	No	Yes	No	0	No	19.59	87.5	1	5	6	N	Y	N	N	N	N	N	N	N	N	N	N
713	N	45	Female	Educated	Urban city or town	No	No	No	0	No	17.19	0	2	3	2	Y	N	N	N	N	N	N	Y	N	N	N	N
714	N	50	Male	Educated	Urban city or town	No	No	No	0	No	24.61	25.13	1	3	1	N	N	N	N	N	Y	N	N	N	N	N	N
715	N	53	Female	Educated	Urban city or town	No	No	No	0	No	17.3	0	0	2	4	N	N	N	N	N	N	N	N	N	N	N	N
716	N	34	Male	Educated	Rural village	No	No	No	0	No	21.83	0	2	2	2	N	N	N	N	N	N	N	N	N	N	N	Y
717	N	40	Male	Uneducated	Rural village	No	Yes	No	1	No	20.52	108.33	1	3	2	N	N	N	N	N	N	Y	N	N	N	N	N
718	N	40	Male	Educated	Rural village	No	No	No	0	No	16.9	62.5	4	4	2	Y	N	N	Y	N	N	N	N	N	N	Y	N
719	N	50	Male	Educated	Rural village	No	No	Yes	0	No	20.37	57.75	3	3	2	N	N	N	N	N	Y	N	N	N	N	N	N
720	N	30	Male	Educated	Urban city or town	No	No	No	0	No	20.2	84.03	3	3	2	N	N	N	N	N	N	N	N	N	N	N	N
721	N	23	Female	Educated	Urban city or town	No	No	No	0	No	14.69	39	0	2	2	N	N	N	N	N	N	N	N	N	N	N	N
722	N	26	Male	Educated	Urban city or town	No	No	No	0	No	19.96	0	8	4	4	Y	N	Y	N	N	N	N	N	N	N	N	N
723	N	74	Male	Uneducated	Rural village	No	No	No	0	No	22.31	0	0	4	2	N	Y	N	N	N	N	N	N	N	N	N	N
724	N	19	Female	Educated	Urban city or town	No	No	No	0	No	20.55	58.48	1	3	1	N	N	N	N	N	N	Y	N	N	N	N	N
725	N	22	Female	Educated	Urban city or town	No	Yes	No	0	No	17.51	57.36	1	4	3	N	N	N	N	N	Y	N	N	N	N	N	N
726	N	47	Female	Educated	Rural village	No	No	No	0	No	20.76	1418.25	2	3	3	N	N	N	N	Y	N	N	N	N	N	N	N
727	N	45	Male	Educated	Urban city or town	Yes	Yes	No	0	No	17.51	0	0	2	2	Y	N	N	N	N	N	N	N	N	N	N	N
728	N	55	Female	Educated	Urban city or town	No	No	No	2	No	20.55	0	0	2	3	N	N	N	N	N	N	N	N	N	N	N	N
729	N	57	Female	Educated	Urban city or town	No	No	No	0	No	20.05	89.92	1	2	8	N	Y	N	N	N	Y	N	N	N	N	N	N
730	N	37	Male	Educated	Rural village	No	No	No	0	No	21.31	0	1	3	1	N	N	N	N	N	N	Y	N	N	N	N	N
731	N	22	Female	Educated	Rural village	No	No	No	0	No	23.67	75.72	0	3	2	Y	N	N	N	N	N	N	N	N	N	N	N
732	N	55	Male	Educated	Rural village	Yes	No	No	0	No	21.85	66.11	1	3	2	N	N	N	N	N	N	N	N	N	Y	N	N
733	N	58	Male	Uneducated	Rural village	No	No	No	0	No	17.84	24.6	0	2	3	N	N	N	N	N	N	N	N	N	N	N	N
734	N	25	Male	Uneducated	Rural village	No	No	No	0	No	20.76	507.92	2	3	4	N	Y	N	N	Y	N	N	N	N	N	N	N
735	N	50	Male	Educated	Urban city or town	No	Yes	No	0	No	25.22	25.13	0	2	2	N	N	N	N	N	N	N	N	N	N	N	N
736	N	40	Male	Educated	Rural village	Yes	No	No	0	No	20.76	0	0	3	1	N	N	N	N	N	N	N	N	N	N	N	N
737	N	50	Female	Uneducated	Rural village	No	No	Yes	0	No	22.03	61.88	1	4	2	Y	Y	N	N	N	N	N	N	N	N	Y	N
738	N	25	Male	Educated	Urban city or town	No	No	No	0	No	16.14	55.9	2	4	6	N	N	N	N	N	N	Y	N	N	N	Y	N
739	Y	60	Female	Educated	Urban city or town	No	No	No	0	No	19.59	226.67	0	7	6	N	Y	N	N	N	N	N	N	N	N	N	N
740	N	50	Female	Uneducated	Rural village	No	No	No	0	No	19.53	37.5	1	5	2	N	N	N	N	N	N	Y	N	N	N	N	N
741	N	25	Female	Educated	Rural village	No	No	No	0	No	20.32	0	0	1	3	N	N	N	N	N	N	N	N	N	N	N	N
742	N	42	Male	Educated	Urban city or town	No	No	No	0	No	21.45	101.27	2	3	3	N	Y	N	N	N	N	N	N	N	N	N	Y
743	N	38	Male	Educated	Rural village	No	No	No	0	No	17.51	49.58	2	4	2	N	N	N	N	N	N	N	Y	N	N	N	N
744	N	47	Female	Educated	Rural village	Yes	No	No	0	No	17.58	40.69	0	4	2	N	N	N	N	N	N	N	N	N	N	N	N
745	N	42	Female	Educated	Urban city or town	Yes	No	No	0	No	19.36	51.45	0	4	3	N	N	N	N	N	N	N	N	N	N	N	N
746	N	42	Male	Educated	Urban city or town	Yes	No	No	0	No	21.2	0	6	2	4	N	N	Y	N	N	N	N	N	N	N	N	N
747	N	65	Female	Educated	Rural village	No	No	No	0	Unknown	22.1	30.21	1	3	3	N	N	N	N	N	N	Y	N	N	N	N	N
748	N	35	Male	Educated	Rural village	No	No	Yes	0	Unknown	22.41	28	2	3	1	N	N	N	N	N	N	N	Y	N	N	N	N
749	N	70	Male	Educated	Rural village	No	Yes	Yes	0	Unknown	19.59	262.5	3	5	1	N	N	N	N	Y	N	N	N	N	N	N	N
750	N	34	Male	Educated	Urban city or town	Yes	No	No	0	No	20.45	79.5	3	4	3	N	N	N	Y	N	N	N	N	N	N	N	N
751	N	18	Female	Educated	Rural village	No	No	No	0	No	16.23	74.56	1	3	7	Y	N	N	N	N	N	N	N	N	N	N	N
752	N	30	Female	Educated	Urban city or town	No	No	No	0	No	16.73	563.75	8	5	4	Y	N	Y	N	Y	N	N	N	N	N	N	N
753	N	52	Male	Educated	Urban city or town	Yes	No	No	0	No	22.72	58.18	0	2	3	N	N	N	N	N	N	N	N	N	N	N	N
754	N	52	Female	Educated	Urban city or town	No	No	No	0	No	18.95	59.4	1	2	3	N	N	N	N	N	N	Y	N	N	N	N	N
755	N	60	Female	Uneducated	Rural village	No	No	No	0	Unknown	21.48	73.33	1	3	2	N	Y	N	N	N	N	N	N	N	N	N	N
756	N	30	Female	Educated	Rural village	No	No	No	0	No	19.72	44	0	3	1	N	N	N	N	N	N	N	N	N	N	N	N
757	N	25	Female	Educated	Rural village	No	Yes	No	0	Unknown	20.2	263.54	2	4	4	N	N	N	N	N	N	N	N	N	N	N	N
758	N	35	Female	Educated	Rural village	No	No	No	0	No	20.28	52.5	0	5	2	N	N	N	N	N	N	N	N	N	N	N	N
759	N	24	Male	Educated	Rural village	No	No	No	0	No	18.31	58.64	1	2	1	N	N	N	N	N	N	Y	N	N	N	N	N
760	N	27	Female	Educated	Rural village	Yes	No	No	0	No	21.48	77.69	0	5	3	N	N	N	N	N	N	N	N	N	N	N	N
761	N	55	Female	Uneducated	Rural village	No	No	No	0	Unknown	19.15	70.83	1	3	3	N	N	N	N	N	N	Y	N	N	N	N	N
762	Y	30	Female	Uneducated	Rural village	No	No	No	0	Unknown	18.8	0	2	6	3	N	Y	N	N	N	N	N	N	N	N	N	N
763	N	30	Male	Educated	Rural village	No	No	Unknown	0	No	22.84	816.75	2	2	3	N	N	N	N	N	N	N	N	N	N	N	N
764	N	45	Male	Educated	Rural village	No	Yes	No	0	No	20.38	128.78	1	3	2	N	N	N	N	N	N	N	N	N	N	N	N
765	N	50	Female	Educated	Urban city or town	No	No	No	0	Unknown	21.62	0	1	4	5	N	N	N	N	N	N	Y	N	N	N	N	N
766	N	19	Male	Educated	Rural village	No	No	Yes	1	No	20.83	0	3	3	2	N	N	N	Y	N	N	N	N	N	N	N	N
768	N	23	Male	Educated	Rural village	No	No	No	0	No	20.12	65.98	1	5	4	Y	N	N	N	N	N	Y	N	N	N	N	N
769	Y	33	Male	Educated	Urban city or town	No	No	No	1	Yes	16.98	122.6	9	4	9	Y	N	Y	N	N	N	N	N	N	N	N	N
770	N	50	Male	Educated	Rural village	No	No	No	0	No	18.94	0	0	2	6	Y	N	N	N	N	N	N	N	N	N	N	N
771	N	27	Female	Uneducated	Rural village	No	No	No	0	Unknown	18.73	2182.31	2	5	2	N	N	N	N	Y	N	N	N	N	N	N	N
772	N	43	Male	Educated	Rural village	No	No	No	1	Unknown	21.83	46.88	3	5	2	N	N	N	N	N	N	N	Y	N	Y	N	N
773	N	30	Male	Uneducated	Rural village	No	Yes	No	0	No	20.94	0	2	3	3	N	N	N	N	N	N	N	N	N	N	N	Y
774	N	40	Female	Uneducated	Rural village	No	No	No	0	No	18.07	826.67	3	6	5	N	N	N	N	Y	N	Y	N	N	N	N	N
775	N	42	Male	Educated	Rural village	No	No	No	0	No	21.38	78.4	0	3	2	Y	N	N	N	N	N	N	N	N	N	N	N
776	N	21	Male	Educated	Urban city or town	No	No	No	1	Yes	18.07	84.29	1	5	5	N	N	N	N	N	N	Y	N	N	N	N	N
778	N	70	Male	Uneducated	Rural village	No	No	No	0	No	20.43	62.22	1	2	5	N	N	N	N	N	N	N	N	N	N	Y	N
779	Y	70	Male	Educated	Rural village	No	No	No	0	No	22.84	154	3	5	1	N	Y	N	N	Y	N	Y	N	N	N	N	N
780	N	29	Female	Educated	Rural village	No	No	No	0	No	22.31	46.25	1	3	2	N	N	N	N	N	N	Y	N	N	N	N	N
781	Y	23	Female	Educated	Urban city or town	No	No	No	0	No	17.47	68.74	2	4	1	N	N	N	N	N	N	N	N	N	N	N	Y
782	N	45	Female	Educated	Urban city or town	No	No	No	0	No	15.22	0	1	2	6	N	N	N	N	N	N	Y	N	N	N	N	N
783	N	33	Female	Uneducated	Urban city or town	No	No	No	0	No	14.88	12.48	6	3	7	Y	N	Y	N	N	N	N	N	N	N	N	N
784	N	52	Male	Uneducated	Urban city or town	No	Yes	No	0	No	21.31	48.4	1	5	3	Y	N	N	N	N	N	Y	N	N	N	N	N
785	N	35	Female	Educated	Rural village	No	No	No	0	Yes	18.03	39.38	7	3	9	Y	N	Y	N	N	N	N	N	N	N	N	N
786	N	40	Male	Educated	Rural village	No	No	No	0	No	23.44	0	0	3	3	N	N	N	N	N	N	N	N	N	N	N	N
787	N	65	Male	Educated	Rural village	No	No	No	1	No	19.15	210	2	3	4	N	N	N	N	N	N	N	N	N	N	N	N
788	N	40	Male	Uneducated	Rural village	No	No	No	0	No	21.19	79.17	2	3	2	N	N	N	N	N	N	N	N	N	N	N	N
789	N	55	Male	Uneducated	Rural village	No	No	No	0	No	23.44	517.08	2	3	1	N	N	N	N	Y	N	N	N	N	N	N	N
790	N	33	Male	Educated	Rural village	No	No	No	0	No	19.72	67.77	3	4	3	N	N	N	Y	N	N	N	N	N	N	N	N
791	N	30	Male	Educated	Rural village	No	No	No	0	No	22.04	100.83	0	2	3	N	N	N	N	N	N	N	N	N	N	N	N
792	N	40	Female	Educated	Urban city or town	No	No	No	0	No	20.81	13.89	0	3	4	N	N	N	N	N	N	N	N	N	N	N	N
793	N	18	Male	Educated	Urban city or town	No	No	No	0	No	19.53	50.83	1	4	1	N	N	N	N	N	N	Y	N	N	N	N	N
794	N	18	Male	Uneducated	Rural village	No	No	No	0	No	22.89	55.92	1	5	3	N	N	N	N	N	N	Y	N	N	N	N	N
795	N	55	Male	Uneducated	Rural village	No	No	No	1	Unknown	19.59	56.67	1	3	5	N	N	N	N	N	N	Y	N	N	N	N	N
796	N	48	Male	Educated	Urban city or town	No	Yes	No	0	No	19.59	30.67	6	3	8	Y	N	Y	N	N	N	N	N	N	N	N	N
797	N	54	Female	Uneducated	Rural village	No	No	No	0	No	18.37	35.83	0	3	2	N	N	N	N	N	N	N	N	N	N	N	N
798	N	38	Male	Uneducated	Urban city or town	No	No	No	0	No	19.72	0	6	3	3	N	N	Y	N	N	N	N	N	N	N	N	N
799	N	71	Male	Educated	Rural village	No	No	No	0	No	21.22	56.06	0	3	2	Y	N	N	N	N	N	N	N	N	N	N	N
800	N	65	Male	Educated	Urban city or town	No	Yes	No	0	No	20.76	100	1	3	1	N	Y	N	N	N	Y	N	N	N	N	N	N
801	N	48	Female	Educated	Urban city or town	No	No	No	0	No	19.53	83.06	1	4	3	N	N	N	N	N	N	Y	N	N	N	N	N
802	N	40	Female	Educated	Urban city or town	No	No	No	0	No	20.76	116.67	3	4	4	N	N	N	N	Y	N	Y	N	N	N	N	N
803	N	20	Male	Educated	Rural village	No	No	No	1	No	21.48	0	3	4	3	N	N	N	Y	N	N	N	N	N	N	N	N
804	N	45	Female	Uneducated	Urban city or town	No	No	No	0	No	19.59	55.42	1	5	2	N	N	N	N	N	N	Y	N	N	N	N	N
806	N	38	Female	Educated	Rural village	No	No	No	0	No	20.76	59.5	6	3	2	Y	N	Y	N	N	N	N	N	N	N	N	N
807	N	35	Female	Uneducated	Rural village	No	No	No	0	No	20.2	0	9	6	5	N	N	Y	Y	N	N	N	N	N	N	N	N
808	N	30	Female	Educated	Rural village	No	No	No	0	No	20.76	82.5	0	4	4	N	N	N	N	N	N	N	N	N	N	N	N
809	N	45	Female	Educated	Urban city or town	Yes	No	No	1	No	23.44	63.33	1	3	1	N	Y	N	N	N	Y	N	N	N	N	N	N
810	N	54	Male	Educated	Rural village	No	Yes	No	0	No	22.04	64.5	3	3	1	N	N	N	N	N	Y	N	N	N	N	N	Y
811	Y	65	Male	Uneducated	Rural village	No	No	No	1	No	20.06	60.94	3	3	6	Y	N	N	Y	N	N	N	N	N	N	N	N
812	N	40	Male	Uneducated	Rural village	No	Yes	No	0	No	18.37	0	0	3	2	N	N	N	N	N	N	N	N	N	N	N	N
813	N	60	Female	Educated	Urban city or town	Yes	Yes	No	0	No	19.29	50	1	2	4	N	N	N	N	N	Y	N	N	N	N	N	N
814	N	28	Female	Educated	Urban city or town	No	No	No	0	No	19.53	0	6	3	8	Y	N	Y	N	N	N	N	N	N	N	N	N
815	N	47	Female	Educated	Rural village	No	No	No	0	No	20.2	0	1	4	6	Y	N	N	N	N	N	Y	N	N	N	N	N
816	N	22	Male	Educated	Rural village	No	No	No	0	No	22.04	0	0	3	2	N	N	N	N	N	N	N	N	N	N	N	N
817	N	25	Male	Uneducated	Rural village	No	Yes	No	1	No	20.76	76.67	0	2	3	N	N	N	N	N	N	N	N	N	N	N	N
818	N	35	Male	Educated	Urban city or town	No	No	No	0	No	20.98	47.4	0	1	4	N	N	N	N	N	N	N	N	N	N	N	N
819	N	50	Female	Uneducated	Rural village	No	No	No	0	Unknown	22.68	0	1	3	2	N	N	N	N	N	N	Y	N	N	N	N	N
820	N	60	Female	Uneducated	Rural village	No	No	No	0	Unknown	22.77	60	1	3	3	N	N	N	N	N	N	Y	N	N	N	N	N
821	N	35	Female	Educated	Rural village	No	No	No	0	No	20.83	63	0	3	1	N	N	N	N	N	N	N	N	N	N	N	N
822	N	86	Female	Uneducated	Rural village	Yes	No	No	0	Unknown	22.43	46.2	2	4	3	N	N	N	N	N	N	Y	N	N	N	N	N
823	N	68	Male	Educated	Rural village	No	No	No	0	No	22.49	65	1	3	5	N	N	N	N	N	N	Y	N	N	N	N	N
824	N	20	Female	Educated	Rural village	No	No	No	0	No	18.75	48	0	3	1	N	N	N	N	N	N	N	N	N	N	N	N
825	N	52	Male	Educated	Urban city or town	No	No	No	0	No	20.7	107.56	2	3	3	N	N	N	N	N	N	N	N	N	N	N	Y
826	N	20	Male	Educated	Urban city or town	No	No	No	0	No	18.93	0	5	4	1	N	N	N	Y	N	N	N	Y	N	N	N	N
827	N	20	Male	Educated	Rural village	No	No	No	0	No	19.05	108.33	1	5	3	Y	N	N	N	N	N	Y	N	N	N	N	N
828	Y	95	Male	Educated	Rural village	No	No	No	0	Unknown	21.8	33	1	4	7	N	N	N	N	Y	N	Y	N	N	N	N	N
829	N	70	Male	Educated	Rural village	No	No	No	1	No	22.59	67.38	1	4	6	N	Y	N	N	N	N	N	N	N	N	Y	N
830	N	50	Female	Educated	Urban city or town	Yes	No	No	0	No	18.37	43.75	2	5	3	N	N	N	N	N	N	Y	N	N	N	Y	N
831	N	21	Female	Educated	Urban city or town	No	No	No	0	No	21.48	0	6	4	7	N	N	Y	N	N	N	N	N	N	N	N	N
832	N	30	Female	Educated	Rural village	No	No	No	0	No	19.83	0	0	2	2	N	N	N	N	N	N	N	N	N	N	N	N
833	N	33	Female	Educated	Urban city or town	Yes	No	No	0	No	18.82	0	2	2	1	N	N	N	N	N	N	N	N	N	N	N	Y
834	N	30	Male	Educated	Rural village	Yes	No	No	0	No	22.04	64.17	0	3	2	Y	N	N	N	N	N	N	N	N	N	N	N
835	N	50	Male	Educated	Rural village	No	Yes	No	0	Unknown	22.86	30	0	4	4	N	Y	N	N	N	N	N	N	N	N	N	N
836	N	30	Female	Educated	Urban city or town	No	No	No	0	No	18.82	45.83	2	2	2	N	N	N	N	N	N	N	Y	N	N	N	N
837	N	42	Male	Educated	Rural village	No	No	No	0	No	20.8	0	0	4	2	N	N	N	N	N	N	N	N	N	N	N	N
838	N	40	Female	Educated	Rural village	No	No	No	0	No	17.93	0	6	5	8	Y	N	Y	N	N	N	N	N	N	N	N	N
839	N	45	Male	Educated	Rural village	No	No	No	0	No	20.72	89.99	3	6	8	N	Y	N	N	N	N	Y	N	N	N	N	Y
840	N	23	Male	Educated	Urban city or town	Yes	No	No	0	No	18.69	508.95	2	4	3	N	N	N	N	Y	N	N	N	N	N	N	N
841	N	35	Male	Educated	Rural village	Yes	No	No	0	No	22.38	59.21	2	4	1	Y	N	N	N	N	N	N	Y	N	N	N	N
842	N	18	Male	Educated	Urban city or town	No	No	No	0	No	20.5	56.93	1	3	1	N	N	N	N	N	Y	N	N	N	N	N	N
843	N	30	Male	Uneducated	Rural village	No	Yes	No	0	No	20.38	74.56	0	2	2	N	N	N	N	N	N	N	N	N	N	N	N
844	N	82	Male	Educated	Urban city or town	No	Yes	No	0	No	22.2	125.99	3	4	3	N	Y	N	N	N	N	Y	N	N	N	N	Y
845	N	25	Female	Uneducated	Rural village	No	No	No	0	No	22.04	57.5	1	5	5	Y	N	N	N	N	Y	N	N	N	N	N	N
846	N	35	Female	Educated	Urban city or town	No	No	No	0	No	18.37	138.54	0	3	5	N	N	N	N	N	N	N	N	N	N	N	N
847	N	54	Female	Uneducated	Rural village	No	No	No	0	No	18.37	65.69	1	5	5	N	N	N	N	N	N	N	N	N	N	Y	N
848	N	40	Female	Uneducated	Rural village	No	No	No	0	No	15.62	44.44	0	2	7	Y	N	N	N	N	N	N	N	N	N	N	N
849	N	35	Male	Educated	Rural village	No	Yes	No	1	No	20.44	66.5	1	5	3	Y	N	N	N	N	N	Y	N	N	N	N	N
850	N	38	Female	Educated	Rural village	No	No	No	0	No	20.2	163.63	2	3	3	N	N	N	N	N	N	N	N	N	N	N	N
851	Y	80	Male	Uneducated	Rural village	No	No	No	0	No	19.59	45	1	6	4	N	N	N	Y	N	N	Y	N	N	N	N	N
852	N	35	Male	Educated	Urban city or town	No	Yes	No	0	No	20.2	64.17	1	2	2	N	N	N	N	N	N	Y	N	N	N	N	N
853	N	25	Female	Uneducated	Urban city or town	No	No	No	0	No	21.51	76.67	3	5	2	N	N	N	Y	N	N	N	N	N	N	N	N
854	N	46	Male	Educated	Rural village	No	No	No	0	No	17.3	104.44	1	2	1	N	N	N	N	N	N	N	N	N	N	Y	N
855	N	55	Male	Educated	Rural village	No	Yes	No	0	No	20.76	21.25	1	4	1	N	N	N	N	N	Y	N	N	N	N	N	N
856	Y	73	Male	Uneducated	Rural village	No	Yes	No	0	No	22.86	136.79	1	5	3	N	Y	N	N	N	Y	N	N	N	N	N	N
857	N	28	Male	Educated	Urban city or town	No	No	No	0	No	21.22	1203.22	8	5	3	Y	N	Y	N	Y	N	N	N	N	N	N	N
858	N	40	Female	Educated	Rural village	No	No	No	0	No	18.37	34.72	2	5	3	N	N	N	N	N	N	N	Y	N	N	N	N
859	N	52	Male	Educated	Urban city or town	No	No	No	0	No	22.86	504.78	2	2	1	N	N	N	N	N	N	N	N	N	N	N	Y
860	N	30	Male	Uneducated	Rural village	No	No	No	0	No	22.86	502.64	2	6	2	N	N	N	N	Y	N	N	N	N	N	N	N
861	N	50	Male	Educated	Urban city or town	No	Yes	No	0	No	22.58	52.5	1	2	3	N	N	N	N	N	Y	N	N	N	N	N	N
863	N	60	Male	Educated	Rural village	No	No	No	0	No	21.31	95.33	2	3	6	N	N	N	N	N	N	Y	N	N	N	N	N
865	N	18	Female	Uneducated	Rural village	No	No	No	0	No	16.53	0	0	4	2	N	N	N	N	N	N	N	N	N	N	N	N
866	N	60	Male	Uneducated	Rural village	No	No	No	0	No	19.59	293.33	1	5	2	N	N	N	N	Y	N	Y	N	N	N	N	N
867	Y	24	Female	Educated	Urban city or town	No	No	No	0	No	20.76	0	3	3	6	Y	N	N	Y	N	N	N	N	N	N	N	N
868	N	65	Male	Uneducated	Rural village	No	No	No	0	No	19.72	77.19	0	2	7	N	N	N	N	N	N	N	N	N	N	N	N
869	N	80	Male	Uneducated	Rural village	No	No	Yes	0	No	16.63	37.5	1	3	6	N	Y	N	N	N	N	N	N	N	N	Y	N
870	N	68	Male	Uneducated	Rural village	No	Yes	Yes	0	No	14.54	31.2	0	5	3	Y	N	N	N	N	N	N	N	N	N	N	N
871	N	18	Male	Educated	Rural village	No	No	No	0	No	18.17	65.24	2	4	6	N	N	N	N	N	N	N	Y	N	N	N	N
872	Y	60	Male	Uneducated	Rural village	No	No	No	0	No	22.06	70	0	5	7	N	N	N	Y	N	N	N	N	N	N	N	N
873	N	50	Male	Uneducated	Rural village	No	No	No	0	No	16.79	852.5	2	3	5	N	N	N	N	Y	N	N	N	N	N	N	N
874	Y	55	Male	Educated	Rural village	No	No	No	0	No	20.87	36.9	1	3	3	Y	N	N	N	N	N	N	N	N	N	Y	N
875	N	40	Male	Educated	Rural village	No	Yes	Yes	0	No	20.05	75	1	4	4	N	N	N	N	N	N	Y	N	N	N	N	N
876	Y	68	Male	Educated	Rural village	Yes	No	No	0	No	23.94	77	1	2	7	N	N	N	N	N	N	N	N	N	N	N	N
877	N	25	Male	Educated	Rural village	No	No	No	0	No	18.37	63.89	2	2	3	N	N	N	N	N	N	N	Y	N	N	N	N
878	Y	25	Male	Educated	Urban city or town	No	No	Yes	0	Yes	20.1	74.24	6	4	9	Y	N	Y	N	N	N	N	N	N	N	N	N
879	N	27	Male	Educated	Urban city or town	Yes	No	No	0	No	13.38	50.85	6	3	3	Y	N	Y	N	N	N	N	N	N	N	N	N
880	N	40	Male	Uneducated	Rural village	Yes	Yes	No	0	No	18.51	0	4	5	7	N	Y	N	Y	N	N	N	N	N	Y	N	N
881	N	55	Male	Uneducated	Rural village	No	No	Yes	0	No	18.14	47.22	1	3	7	Y	N	N	N	N	Y	N	N	N	N	N	N
882	N	60	Male	Educated	Urban city or town	No	Yes	Yes	0	No	21.38	64	3	4	4	N	N	N	N	N	N	Y	N	N	N	N	Y
883	N	50	Male	Uneducated	Rural village	Yes	Yes	Yes	0	No	17.57	67.38	1	4	6	N	N	N	N	N	N	Y	N	N	N	N	N
884	N	55	Male	Educated	Rural village	No	No	No	0	No	22.28	105.9	1	3	4	N	N	N	N	Y	N	Y	N	N	N	N	N
885	Y	48	Male	Uneducated	Rural village	No	No	No	0	No	18.42	79.73	1	3	6	N	N	N	N	N	N	Y	N	N	N	N	N
886	N	36	Male	Educated	Urban city or town	No	No	Yes	0	No	21.46	68.76	1	5	7	N	Y	N	N	N	N	Y	N	N	N	N	N
887	N	57	Male	Educated	Urban city or town	No	Yes	No	0	No	21.77	62.25	2	2	1	N	N	N	N	N	N	N	N	N	N	N	Y
888	N	22	Male	Educated	Rural village	No	No	No	0	No	17.87	146.84	1	2	6	N	N	N	N	N	N	Y	N	N	N	N	N
889	N	60	Male	Uneducated	Urban city or town	Yes	No	No	0	No	18.29	0	0	1	5	N	N	N	N	N	N	N	N	N	N	N	N
890	N	18	Male	Educated	Rural village	No	No	No	0	No	15.43	56.93	0	2	2	N	N	N	N	N	N	N	N	N	N	N	N
891	N	27	Male	Educated	Rural village	Yes	No	No	0	No	16.98	89.77	0	5	6	N	N	N	N	N	N	N	N	N	N	N	N
892	Y	20	Male	Educated	Urban city or town	No	No	No	0	No	21.3	48.33	0	1	2	N	N	N	N	N	N	N	N	N	N	N	N
893	N	25	Male	Educated	Rural village	No	No	No	0	No	17.1	63.89	1	4	2	N	N	N	N	N	N	Y	N	N	N	N	N
894	N	18	Male	Educated	Rural village	Yes	No	No	0	No	17.07	0	2	4	3	N	N	N	N	N	N	N	Y	N	N	N	N
895	N	80	Male	Uneducated	Rural village	No	No	No	0	No	21.01	85	0	3	3	Y	N	N	N	N	N	N	N	N	N	N	N
896	N	60	Male	Uneducated	Urban city or town	No	No	Yes	0	No	17.29	72.89	1	3	2	N	N	N	N	N	N	Y	N	N	N	N	N
897	N	30	Male	Educated	Urban city or town	Yes	Yes	No	0	No	21.3	168.36	1	3	2	N	N	N	N	N	N	Y	N	N	N	N	N
898	Y	40	Female	Educated	Urban city or town	No	No	No	0	No	17.22	256.81	3	6	4	N	N	N	N	Y	N	Y	N	N	N	N	N
899	Y	35	Female	Educated	Urban city or town	No	No	No	1	Yes	21.34	824.83	2	6	4	N	N	N	N	Y	N	N	N	N	N	N	N
900	N	49	Female	Educated	Urban city or town	No	No	No	1	No	18.67	31.85	3	4	6	N	N	N	N	N	N	Y	N	N	N	N	Y
901	N	45	Female	Educated	Urban city or town	No	No	No	1	No	19.83	71.84	0	4	5	N	N	N	N	N	N	N	N	N	N	N	N
902	N	36	Female	Uneducated	Urban city or town	No	No	No	0	No	26.44	133.47	2	5	5	N	Y	N	N	N	N	N	N	N	N	N	N
903	N	36	Female	Uneducated	Urban city or town	No	No	No	1	Unknown	25.48	107.47	2	3	4	N	Y	N	N	N	N	N	N	N	N	N	N
904	N	30	Female	Uneducated	Rural village	No	No	No	0	No	14.36	12.53	3	3	2	N	N	N	Y	N	N	N	N	N	N	N	N
905	N	35	Male	Educated	Urban city or town	Yes	Yes	No	0	No	16.63	29.9	2	5	2	N	N	N	N	N	N	N	Y	N	N	N	N
906	N	65	Female	Uneducated	Rural village	No	No	No	0	No	19.29	41.67	1	5	2	N	N	N	N	N	N	Y	N	N	N	N	N
907	N	28	Female	Educated	Urban city or town	No	No	No	0	No	20.43	0	0	2	3	N	N	N	N	N	N	N	N	N	N	N	N
908	N	60	Female	Uneducated	Urban city or town	No	No	No	1	No	38.57	81.67	1	5	7	N	N	N	N	N	N	Y	N	N	N	N	N
909	N	49	Female	Uneducated	Urban city or town	Yes	No	No	0	No	19.47	42.47	2	3	1	N	N	N	N	N	N	N	N	N	N	N	Y
910	N	50	Female	Uneducated	Rural village	No	No	Yes	1	No	21.34	371	2	4	4	N	N	N	N	Y	N	N	N	N	N	N	N
911	N	35	Female	Uneducated	Urban city or town	Yes	No	No	0	No	17.67	49	0	3	2	Y	N	N	N	N	N	N	N	N	N	N	N
912	N	37	Female	Uneducated	Rural village	No	No	No	0	No	20.06	52.07	1	3	4	N	N	N	N	N	N	Y	N	N	N	N	N
913	N	65	Female	Educated	Urban city or town	No	No	No	1	No	21.09	0	2	3	2	N	N	N	N	N	N	N	Y	N	N	N	N
914	N	20	Female	Educated	Rural village	No	No	No	0	No	20.76	130	0	4	4	N	N	N	N	N	N	N	N	N	N	N	N
915	N	42	Female	Educated	Rural village	No	No	No	0	No	17.85	58.8	1	3	3	N	Y	N	N	N	N	Y	N	N	N	N	N
916	N	20	Female	Educated	Urban city or town	No	No	No	0	No	19.83	0	6	5	2	Y	N	Y	N	N	N	N	N	N	N	N	N
917	N	24	Female	Educated	Urban city or town	No	No	No	1	No	22.66	56.07	6	3	10	N	N	Y	N	N	N	N	N	N	N	N	N
918	N	34	Female	Uneducated	Rural village	No	No	No	0	No	20.44	100.7	1	4	4	N	N	N	N	N	N	Y	N	N	N	N	N
919	N	75	Female	Uneducated	Rural village	No	No	No	0	No	23.63	165.12	0	4	1	N	N	N	N	N	N	N	N	N	N	N	N
920	N	56	Female	Uneducated	Rural village	No	No	No	0	No	23.44	63	1	3	1	N	N	N	N	N	N	N	N	N	N	N	N
921	Y	40	Female	Educated	Rural village	No	No	No	1	Yes	21.08	1384.44	2	4	5	N	Y	N	N	N	N	N	N	N	N	N	N
922	N	22	Female	Educated	Urban city or town	No	No	No	1	No	16.02	60.48	0	3	3	Y	N	N	N	N	N	N	N	N	N	N	N
924	N	30	Female	Uneducated	Rural village	No	No	No	1	No	21.87	0	3	4	5	Y	N	N	Y	N	N	N	N	N	N	N	N
925	N	60	Female	Uneducated	Urban city or town	No	No	No	0	No	16	20	1	2	2	N	N	N	N	N	Y	N	N	N	N	N	N
926	N	75	Male	Uneducated	Rural village	No	No	No	1	No	21.8	53.63	1	5	5	Y	N	N	N	N	Y	N	N	N	N	N	N
927	N	45	Female	Educated	Urban city or town	No	No	No	0	No	25.85	123.76	2	2	1	N	N	N	N	N	N	N	N	N	N	N	Y
928	N	60	Male	Uneducated	Rural village	No	No	No	0	No	19.72	48	1	4	7	N	N	N	N	N	Y	N	N	N	N	N	N
929	N	75	Male	Uneducated	Rural village	No	No	No	1	No	20.2	94.34	0	4	1	Y	N	N	N	N	N	N	N	N	N	N	N
931	Y	26	Female	Educated	Rural village	No	No	No	1	No	17.99	90.57	0	3	4	N	N	N	N	N	N	N	N	N	N	N	N
932	N	42	Male	Uneducated	Rural village	No	No	No	0	No	19	173.13	4	5	1	N	Y	N	N	N	N	N	Y	N	N	N	N
933	N	67	Female	Educated	Urban city or town	No	No	No	0	No	27.64	83.95	2	4	7	N	N	N	N	N	N	N	N	N	N	N	Y
934	N	30	Female	Uneducated	Rural village	No	No	Yes	0	No	18.78	0	2	3	3	N	N	N	N	N	N	N	N	N	N	N	N
935	N	21	Male	Educated	Rural village	No	No	No	0	No	21.97	61.48	0	2	8	Y	N	N	N	N	N	N	N	N	N	N	N
936	N	70	Female	Uneducated	Rural village	No	No	No	0	No	19.23	31.89	1	2	7	N	N	N	N	N	N	Y	N	N	N	N	N
937	N	30	Female	Educated	Rural village	No	No	No	0	No	16.63	62.64	0	2	6	Y	N	N	N	N	N	N	N	N	N	N	N
938	N	30	Female	Uneducated	Rural village	No	No	No	0	No	18.99	110	1	3	2	N	N	N	N	N	N	Y	N	N	N	N	N
939	N	35	Female	Uneducated	Rural village	No	No	No	0	No	18.99	0	0	5	4	N	N	N	N	N	N	N	N	N	N	N	N
940	Y	70	Female	Educated	Urban city or town	No	No	No	0	No	21.76	401.04	4	4	5	N	N	N	N	N	Y	N	N	N	N	N	N
941	N	20	Female	Uneducated	Rural village	No	No	No	0	No	18.97	1035	2	5	3	N	Y	N	N	Y	N	N	N	N	N	N	N
942	N	20	Female	Educated	Rural village	No	No	No	0	No	20.55	58.33	1	3	4	N	N	N	N	N	N	Y	N	N	N	N	N
943	N	38	Female	Uneducated	Rural village	No	No	No	0	No	20.78	775.2	2	2	4	N	N	N	N	Y	N	N	N	N	N	N	N
944	N	30	Male	Uneducated	Urban city or town	No	No	No	0	No	17.63	0	0	4	7	N	N	N	N	N	N	N	N	N	N	N	N
945	N	75	Male	Uneducated	Rural village	No	No	Yes	0	No	22.86	56.88	3	3	8	N	N	N	N	N	Y	N	N	N	N	N	Y
946	N	30	Female	Uneducated	Urban city or town	Yes	No	Yes	0	No	22.43	68.44	1	2	3	N	N	N	N	N	N	Y	N	N	N	N	N
947	N	40	Male	Educated	Rural village	No	No	No	1	No	18.47	195	1	6	7	N	N	N	N	Y	N	Y	N	N	N	N	N
948	N	30	Male	Uneducated	Urban city or town	No	No	No	0	No	15.24	59.13	2	2	2	N	N	N	N	N	N	N	Y	N	N	N	N
949	N	27	Male	Educated	Urban city or town	Yes	No	Yes	0	No	16	0	1	3	6	N	N	N	N	N	N	N	N	N	Y	N	N
950	N	37	Female	Uneducated	Urban city or town	No	No	No	0	No	33.33	198.28	2	3	2	N	Y	N	N	N	N	N	N	N	N	N	N
951	N	30	Male	Uneducated	Rural village	No	No	Yes	0	No	16.94	144.38	2	3	1	N	N	N	N	Y	N	N	Y	N	N	N	N
952	N	48	Male	Uneducated	Urban city or town	No	No	No	0	No	18.08	64.4	0	2	3	N	N	N	N	N	N	N	N	N	N	N	N
953	N	22	Male	Educated	Urban city or town	No	No	No	0	No	17.56	63.1	0	1	5	Y	N	N	N	N	N	N	N	N	N	N	N
954	N	32	Female	Uneducated	Rural village	No	No	No	0	No	19.81	117	1	5	3	N	Y	N	N	N	N	Y	N	N	N	N	N
955	N	33	Male	Uneducated	Rural village	No	Yes	Yes	0	No	20.53	70.74	1	3	5	Y	N	N	N	N	N	Y	N	N	N	N	N
956	N	48	Female	Educated	Urban city or town	No	No	No	0	Yes	20.78	73.6	1	3	8	N	N	N	N	N	N	Y	N	N	N	N	N
957	N	25	Male	Educated	Urban city or town	No	No	No	0	No	17.51	63.89	0	2	4	N	N	N	N	N	N	N	N	N	N	N	N
958	N	35	Female	Uneducated	Urban city or town	No	No	Yes	0	No	17.26	42.88	1	3	3	N	N	N	N	N	N	Y	N	N	N	N	N
959	N	50	Female	Uneducated	Rural village	No	No	No	0	No	24.18	0	1	3	8	Y	N	N	N	N	Y	N	N	N	N	N	N
960	Y	40	Female	Educated	Rural village	No	No	No	0	No	22.81	570.92	3	4	2	N	N	N	N	Y	N	Y	N	N	N	N	N
961	N	20	Female	Educated	Urban city or town	No	No	No	1	No	18.42	35	1	4	4	N	N	N	N	N	N	N	N	N	Y	N	N
962	N	20	Female	Educated	Urban city or town	Yes	No	No	0	No	23.96	44.33	1	3	4	N	N	N	N	N	N	Y	N	N	N	N	N
963	N	35	Female	Uneducated	Rural village	No	No	No	0	No	19.15	46.96	1	2	4	N	N	N	N	N	N	Y	N	N	N	N	N
964	N	80	Male	Educated	Urban city or town	No	Yes	No	0	No	26.12	86.67	0	4	5	N	N	N	Y	N	N	N	N	N	N	N	N
965	N	45	Male	Educated	Urban city or town	Yes	No	No	1	No	17.3	59.38	6	4	5	Y	N	Y	N	N	N	N	N	N	N	N	N
966	N	26	Female	Uneducated	Urban city or town	No	No	No	0	No	19.84	54.2	1	2	3	N	N	N	N	N	N	Y	N	N	N	N	N
967	N	30	Female	Uneducated	Urban city or town	No	No	No	0	No	20.55	58.79	2	4	6	N	N	N	N	N	N	N	N	N	N	Y	N
968	N	20	Female	Educated	Rural village	No	No	No	0	No	22.21	60.67	3	1	3	N	N	N	Y	N	N	N	N	N	N	N	N
969	N	60	Female	Uneducated	Rural village	No	No	No	0	No	17.58	65	6	2	1	N	N	N	N	N	N	N	N	Y	N	N	N
970	Y	25	Female	Educated	Rural village	No	No	No	0	No	20.26	74.75	1	5	1	Y	N	N	N	N	N	Y	N	N	N	N	N
971	N	30	Female	Uneducated	Rural village	No	No	No	0	No	20.7	109.24	1	3	4	N	N	N	N	N	N	N	N	N	N	N	N
972	N	42	Female	Educated	Urban city or town	No	No	No	0	No	22.64	0	6	2	2	Y	N	N	N	N	N	N	N	Y	N	N	N
973	N	25	Female	Uneducated	Rural village	No	No	No	0	Unknown	19.13	42.36	0	4	2	N	N	N	N	N	N	N	N	N	N	N	N
974	Y	38	Male	Uneducated	Urban city or town	No	No	No	1	No	21.47	0	6	7	10	Y	N	Y	N	N	N	N	N	N	N	N	N
975	N	24	Male	Educated	Rural village	No	No	No	1	No	19.61	0	2	6	5	N	N	N	N	N	N	N	Y	N	N	N	N
976	N	75	Female	Uneducated	Urban city or town	No	No	No	0	No	17.15	983.13	2	3	6	N	N	N	N	N	N	Y	N	N	N	N	N
977	N	65	Female	Uneducated	Urban city or town	No	No	No	0	No	17.98	0	1	4	4	N	N	N	N	N	N	Y	N	N	N	N	N
978	N	38	Male	Educated	Urban city or town	No	No	No	0	No	21.14	63.47	6	3	15	Y	N	N	N	N	N	N	N	N	N	N	N
979	N	27	Female	Educated	Urban city or town	No	No	No	0	No	22.21	40.81	0	2	2	N	N	N	N	N	N	N	N	N	N	N	N
981	N	30	Male	Uneducated	Rural village	No	No	No	0	No	20.91	92.13	0	1	2	N	N	N	N	N	N	N	N	N	N	N	N
982	N	55	Female	Uneducated	Rural village	No	No	No	0	No	19.65	39.01	1	2	2	N	N	N	N	N	N	Y	N	N	N	N	N
983	N	27	Female	Uneducated	Rural village	No	No	No	0	No	21.74	63.91	0	1	5	Y	N	N	N	N	N	N	N	N	N	N	N
984	N	55	Female	Uneducated	Urban city or town	No	No	No	0	No	14.37	82.31	1	3	3	Y	N	N	N	N	N	Y	N	N	N	N	N
985	N	50	Male	Uneducated	Rural village	No	No	No	0	No	20.28	90	1	4	6	N	N	N	N	N	N	Y	N	N	N	N	N
986	N	22	Female	Educated	Rural village	No	No	No	1	No	19.88	0	0	3	2	N	N	N	N	N	N	N	N	N	N	N	N
987	N	50	Male	Uneducated	Rural village	No	No	No	0	Unknown	17.31	51.75	0	2	2	N	N	N	N	N	N	N	N	N	N	N	N
988	N	70	Male	Uneducated	Rural village	No	No	No	0	No	20.14	73.56	0	4	3	N	N	N	N	N	N	N	N	N	N	N	N
989	N	60	Male	Educated	Rural village	Yes	No	No	1	No	20.31	61.5	0	4	6	N	N	N	N	N	N	N	N	N	N	N	N
990	N	57	Male	Educated	Urban city or town	Yes	No	No	0	No	19.51	60.59	1	4	6	N	N	N	N	N	N	Y	N	N	N	N	N
991	N	36	Male	Educated	Urban city or town	No	No	Yes	0	No	19.23	81.9	3	4	6	N	N	N	Y	N	N	N	N	N	N	N	N
992	Y	70	Male	Uneducated	Urban city or town	No	No	No	0	No	19.15	52.5	1	6	5	N	N	N	N	N	N	Y	N	N	N	N	N
993	Y	19	Female	Educated	Rural village	No	No	No	0	Yes	16.49	139.15	0	4	6	N	N	N	N	N	N	N	N	N	N	N	N
994	N	61	Male	Uneducated	Rural village	No	No	No	0	No	26.84	66.16	2	4	9	N	Y	N	N	N	N	N	N	N	N	N	Y
995	Y	32	Male	Educated	Urban city or town	Yes	No	No	0	No	17.99	54.6	0	4	10	Y	N	N	N	N	N	N	N	N	N	N	N
996	N	50	Male	Educated	Urban city or town	No	No	No	1	No	17.1	75	1	3	6	N	N	N	N	N	N	N	N	N	N	Y	N
997	N	65	Male	Uneducated	Rural village	No	No	No	1	No	15.76	42.19	1	2	5	N	N	N	N	N	N	N	N	N	N	Y	N
998	N	50	Male	Educated	Urban city or town	No	No	No	1	No	19.49	0	1	4	8	N	N	N	N	N	N	N	N	N	N	Y	N
999	N	32	Male	Educated	Urban city or town	Yes	No	No	1	No	24.56	53.1	6	3	2	N	N	N	N	N	N	N	N	Y	N	N	N
1000	N	28	Male	Uneducated	Rural village	No	Yes	No	0	No	20.28	93.33	1	3	5	N	Y	N	N	N	N	Y	N	N	N	N	N
1001	N	26	Male	Educated	Rural village	Yes	No	Yes	0	No	18.22	0	1	3	4	N	N	N	N	N	N	Y	N	N	N	N	N
1002	Y	21	Female	Educated	Urban city or town	No	No	No	0	No	16.61	23.8	3	3	7	N	N	N	Y	N	N	N	N	N	N	N	N
1003	N	80	Male	Educated	Rural village	No	No	Yes	0	No	21.26	35	2	4	7	N	N	N	N	N	N	Y	N	N	N	N	N
1004	N	25	Female	Uneducated	Rural village	No	No	No	0	No	15.06	0	0	3	4	N	Y	N	N	N	N	N	N	N	N	N	N
1005	N	20	Male	Educated	Urban city or town	No	No	Yes	0	No	16.08	95.98	0	5	4	N	Y	N	N	N	N	N	N	N	N	N	N
1006	N	25	Male	Educated	Rural village	No	Yes	No	0	No	20.08	69	1	4	4	N	N	N	N	N	N	Y	N	N	N	N	N
1007	N	80	Male	Uneducated	Rural village	No	No	No	0	No	20.24	46.5	3	3	5	N	N	N	N	N	N	N	N	N	N	Y	Y
1008	N	70	Male	Educated	Urban city or town	No	No	No	0	No	22.76	50.56	2	4	9	N	N	N	N	N	N	N	N	N	N	N	Y
1009	N	23	Male	Educated	Urban city or town	No	Yes	No	0	No	16.1	74.59	0	2	6	Y	N	N	N	N	N	N	N	N	N	N	N
1010	N	66	Male	Uneducated	Rural village	No	No	No	0	No	14.69	0	1	3	6	N	N	N	N	N	N	N	N	N	N	Y	N
1011	N	25	Male	Educated	Urban city or town	No	No	No	0	No	20.69	0	2	3	3	N	N	N	N	N	N	N	Y	N	N	N	N
1012	N	30	Female	Educated	Urban city or town	No	No	No	0	No	16	0	0	3	1	N	N	N	N	N	N	N	N	N	N	N	N
1013	Y	28	Female	Uneducated	Rural village	No	No	No	0	No	19.81	72.8	4	6	7	Y	N	N	Y	N	N	Y	N	N	N	N	N
1014	N	25	Male	Uneducated	Rural village	No	Yes	No	0	No	18.67	54.78	0	2	2	N	N	N	N	N	N	N	N	N	N	N	N
1015	Y	65	Male	Educated	Urban city or town	No	No	No	0	No	22.31	96.25	3	4	7	N	N	N	N	N	N	N	N	N	N	N	Y
1016	N	45	Male	Educated	Rural village	No	No	No	0	No	20.28	71.25	1	5	7	N	N	N	N	N	N	Y	N	N	N	N	N
1017	N	50	Male	Educated	Urban city or town	Yes	Yes	Yes	0	No	25.96	96.75	4	3	9	N	N	N	N	N	N	Y	N	N	N	N	Y
1018	N	65	Male	Educated	Rural village	No	No	No	0	No	22.04	56.25	1	3	9	N	N	N	N	N	Y	N	N	N	N	N	N
1019	N	38	Male	Educated	Urban city or town	Yes	No	No	0	No	20.76	102	6	4	14	Y	N	Y	N	N	N	N	N	N	N	N	N
1020	N	21	Female	Educated	Urban city or town	No	No	No	0	No	25.04	102.64	0	2	3	N	N	N	N	N	N	N	N	N	N	N	N
1021	Y	45	Female	Uneducated	Urban city or town	No	No	No	0	No	20.34	24.81	2	5	5	N	N	N	N	N	N	N	N	N	N	N	Y
1022	N	35	Female	Uneducated	Rural village	No	No	No	0	No	19.68	0	0	3	4	Y	N	N	N	N	N	N	N	N	N	N	N
1023	N	25	Male	Educated	Urban city or town	No	No	No	0	No	20.15	0	3	6	6	N	N	N	Y	N	N	N	N	N	N	N	N
1024	N	40	Female	Educated	Urban city or town	No	No	No	0	No	18.73	56.67	3	4	4	N	N	N	Y	N	N	N	N	N	N	N	N
1025	N	35	Female	Educated	Urban city or town	No	No	Yes	0	No	24.09	79.33	1	2	3	N	N	N	N	N	N	Y	N	N	N	N	N
1026	N	45	Male	Educated	Rural village	No	No	No	0	No	20.48	0	1	4	3	N	N	N	N	N	N	Y	N	N	N	N	N
1027	N	70	Male	Educated	Urban city or town	No	No	No	0	No	22.86	68.06	1	4	2	N	N	N	N	N	Y	N	N	N	N	N	N
1028	N	50	Male	Educated	Rural village	No	Yes	No	0	No	23.15	75	0	1	5	Y	N	N	N	N	N	N	N	N	N	N	N
