# Supplementary material for: Predictors of adverse drug reaction-related hospitalisation in Southwest Ethiopia: A prospective cross-sectional study
Source: PLoS One. 2017 Oct 16;12(10):e0186631. doi: 10.1371/journal.pone.0186631 (PMC5643118; doi:10.1371/journal.pone.0186631)
Supplement: S2 Table — (ZIP) [file pone.0186631.s003.zip › Medicines.xlsx]

## Sheet: Meds
medID	patID	ATC
1	7	J01EA01
2	7	J01EC01
3	7	J01CA04
4	7	B03AA07
5	8	J05AF07
6	8	J05AF05
7	8	J05AG03
8	9	L01BA01
9	9	J01GB03
10	9	J01CA01
11	10	A10AF01
12	10	A10BA02
13	10	N06AA09
14	11	C03CA01
15	11	C01AA05
16	11	C09AA02
17	12	J01DD04
18	12	J01AA02
19	12	N02BE01
20	13	C01AA05
21	13	C03CA01
22	13	B01AC06
23	13	C07AB03
24	14	C03CA01
25	14	C07AB02
26	14	C09AA02
27	14	J01DD04
28	15	J01DD04
29	15	J01XA01
30	15	N02BE01
31	16	C03CA01
32	16	B01AC06
33	16	B01AC04
34	16	C07AB03
35	16	C10AA01
36	16	C09AA02
37	17	C03CA01
38	17	J01DD04
39	17	C08CA01
40	18	A03FA01
41	18	J04AC01
42	18	J04AB02
43	18	J04AK01
44	18	J04AK02
45	19	J01DD04
46	20	A10AD01
47	20	N06AA09
48	20	J01CA01
49	20	J01CF02
50	21	J01DD04
51	21	J05AF01
52	21	J05AF05
53	21	J05AG03
54	22	J04AC01
55	22	J04AB02
56	22	J04AK01
57	22	J04AK02
58	22	H02AB06
59	22	C01AA05
60	22	C03DA01
61	22	J01FA01
62	22	C03CA01
63	23	C03CA01
64	23	C09AA02
65	23	B01AC06
66	23	C10AA05
67	23	R03CC02
68	24	J01DD04
69	25	B01AC06
71	26	J01DD04
72	26	A02BC01
73	26	H03BA02
74	27	C03CA01
75	27	C03DA01
77	28	J05AF01
78	28	J05AF05
79	28	J05AG01
80	28	J01EC01
81	28	J01EA01
82	29	C03CA01
83	29	J01CE08
84	30	A06AD11
85	30	J01DD04
86	30	J01XD01
87	31	P01BE03
88	31	J01DD04
89	31	A02BC01
91	32	C03CA01
92	32	C10AA02
93	32	C09AA02
94	32	C07AB02
95	32	J01DD04
96	33	J05AF07
97	33	J05AF05
98	33	J05AG01
99	33	A02BC01
100	33	A03FA01
101	33	J04AC01
102	33	J01EC01
103	33	J01EA01
104	34	A10AB01
105	34	A10AF01
106	35	C03CA01
107	35	C01AA05
108	36	C03CA01
109	36	C09AA02
110	36	C01AA05
111	37	J01BA01
112	37	J01CF01
113	37	A10AB01
114	37	A10BA02
115	37	N02BE01
116	38	J01DD04
117	38	J01AA02
118	38	C03CA01
119	39	J01DD04
120	39	M01AB05
127	41	C03CA01
128	41	C07AA05
129	41	C09AA02
130	41	J01DD04
131	41	J01MA06
132	42	J01DD04
133	42	H02AB02
134	42	J01CA01
135	42	J05AF01
136	42	J05AF05
137	42	J05AG03
138	43	J01DD04
139	43	C03CA01
140	44	B01AA03
141	45	J01DD04
142	45	J01CA01
143	45	J02AC01
144	45	J01EC01
145	45	J01EA01
146	46	C03CA01
147	46	C01AA05
148	46	J01CE10
149	46	C09AA02
150	46	C07AB03
151	47	C03CA01
152	47	B01AC06
153	47	J01DD04
154	48	C03CA01
155	48	C07AB02
156	49	C03CA01
157	49	C01AA05
158	50	J01DD04
159	50	J01AA02
160	50	H02AB06
161	50	C07AA05
162	50	R03AC02
163	51	C03CA01
164	51	C03DA01
165	51	C01AA05
166	51	J01DD04
167	51	J01AA02
168	52	B01AC06
169	52	C03CA01
170	53	J01DD04
171	53	J01AA02
172	53	N02BE01
173	53	M01AB05
174	54	J05AF01
175	54	J05AF05
176	54	J05AG01
177	54	J01EC01
178	54	J01EA01
179	55	J01DD04
180	55	J01FA10
181	55	P01BE03
182	55	M01AB05
183	56	C03CA01
184	56	B01AC06
185	56	C10AA05
186	57	B01AB01
187	57	B01AA03
188	58	B01AC06
189	58	B01AC04
190	58	C07AB02
191	58	C10AA05
192	58	J01DD04
193	58	J01AA02
195	59	J01DD04
196	59	H02AB02
197	59	M01AB05
198	60	J01BA01
199	60	J01CF02
200	60	A10BB01
201	60	B01AC06
202	61	J01DD04
203	61	B03AD03
204	61	B03BB01
205	61	B03BA01
206	62	C03CA01
207	62	C03DA01
208	63	C03CA01
209	63	B01AC06
210	63	C10AA05
211	63	C07AB02
212	64	C03CA01
213	64	C10AA05
214	64	B01AC06
215	64	J01AA02
216	65	J01DD04
217	65	J01AA02
218	66	J01DD04
219	66	J01AA02
220	67	C03CA01
221	67	B01AC06
222	67	C10AA05
223	67	C07AB02
224	68	J01DD04
225	68	J04AC01
226	68	J04AB02
227	68	J04AK01
228	68	J04AK02
229	68	J01GA01
230	68	H02AB02
231	68	A11HA02
232	69	B03AD03
233	69	J01XD01
234	69	H02AB02
235	70	R03AC02
236	70	H02AB09
237	70	C03CA01
238	71	B03AD03
239	71	P02CA03
240	71	B05AX03
241	72	C03CA01
242	72	R03AC02
243	73	A02BC01
244	73	N02AA08
245	74	B05AX03
246	74	J01XD01
247	74	J01DD04
248	75	C10AA01
249	75	B01AC06
250	75	C09AA02
251	75	C07AB03
252	75	C01DA02
253	75	B01AC04
254	75	N02AA01
259	77	J01DD04
260	77	C03CA01
261	78	J01AA02
262	78	J01EC01
263	78	J05AF05
264	78	J05AF07
265	78	J05AG03
266	78	J01EA01
267	79	J01DD04
268	79	J01CF02
269	79	C09AA02
270	79	C03DA01
272	80	C08CA05
273	80	C03CA01
274	80	J01DD04
275	81	C03CA01
276	81	B01AC06
277	81	C10AA05
278	82	C03CA01
279	82	A10BA02
280	83	A10AF01
281	83	A12BA01
282	84	N02AX02
283	85	J01DD04
284	85	J01XD01
285	85	J01EA01
286	85	H02AB02
287	87	J01DD04
288	87	J01AA02
289	87	B01AC06
290	87	A10AF01
291	87	A10BB01
292	88	R03AC02
293	88	J01DD04
294	88	J01AA02
295	89	C03CA01
296	89	C09AA02
297	89	B01AC06
298	89	J01DD04
299	89	J01AA02
300	89	A02BC01
301	90	J04AC01
302	90	J04AB02
303	90	J04AK01
304	90	J04AK02
305	90	A11HA02
306	90	H02AB02
307	90	J01XD01
308	91	C03CA01
309	91	B01AC06
310	91	J01DD04
311	91	J01AA02
312	92	B01AC06
313	92	C10AA05
314	92	A10AF01
315	92	A02BA01
316	93	J01EA01
317	93	J01EC01
318	93	J05AF07
319	93	J05AF05
320	93	J05AG03
321	94	H02AB09
322	94	R03AC02
323	95	J01DD04
324	95	J01XD01
325	95	D01AC15
326	95	P02CA03
327	95	J05AF07
328	95	J05AF05
329	95	J05AG03
330	77	J01DD04
331	86	J01DD04
332	86	B03AA07
333	7	B03BB01
334	7	R06AX13
335	7	J01CF02
336	8	J02AC01
337	8	N03AB02
338	8	A02BA01
339	8	J01MA02
340	8	J04AC01
341	8	J04AK01
342	8	J04AB02
343	8	J04AK02
344	97	C03CA01
345	97	B01AC06
346	97	C10AA05
347	97	C09AA02
348	97	C07AB03
349	98	J01DD04
350	98	J01AA02
351	98	N02BE01
352	99	J01DD04
353	99	H02AB02
354	99	N03AB02
355	100	J01DD04
356	101	J01DD04
357	101	J01AA02
358	101	C01AA05
360	102	C03CA01
361	103	J05AF07
362	103	J05AF05
363	103	J05AG03
364	103	C03CA01
365	103	C01AA05
366	104	M01AB05
367	104	N02BE01
368	105	N02AX02
369	105	N03AB02
370	105	H02AB02
371	105	A06AB02
372	106	A10AF01
373	107	B03BA01
374	107	B03BB01
375	107	B03AD03
376	108	J01CA01
377	108	J01DD04
378	108	C07AB03
379	109	A10AF01
380	109	A12BA01
381	110	N05BA01
384	111	J01XD01
385	112	C03CA01
386	112	C03DA01
387	112	C07AA05
388	113	C03CA01
389	113	C07AB02
390	113	C10AA05
391	113	B01AC06
392	114	J01DD04
393	114	J01AA02
394	115	C10AA05
395	115	J01MA02
396	115	C03AA03
397	115	C07AB03
398	115	B01AC06
399	115	J01CE01
400	116	B01AC06
401	116	C10AA05
402	116	B01AB01
403	116	A02BA01
404	117	C03CA01
405	117	J01DD04
406	118	J01AA02
407	118	J01CA04
408	118	N02BE01
409	119	C03CA01
410	119	J01XD01
411	119	A06AD11
412	120	R03AC02
413	120	C03DA01
414	120	C03CA01
415	121	C07AB02
416	121	B01AC06
417	121	C01AA05
418	121	A10AF01
419	121	C03CA01
420	122	J04AC01
421	122	J04AB02
422	122	J04AK01
423	122	J04AK02
424	122	A02BC01
425	122	J01DD04
426	122	J01AA02
427	123	B01AA03
428	123	B01AB01
429	124	C09AA02
430	124	C10AA05
431	124	B01AC06
432	125	C07AA05
433	125	H03BA02
434	125	J05AF01
435	125	J05AF05
436	125	J05AG03
437	126	C03CA01
438	126	J01MA06
439	127	A10AF01
440	127	N02AX02
441	128	J04AC01
442	128	J04AB02
443	128	J04AK01
444	128	J04AK02
445	129	A10AF01
446	130	J05AF01
447	130	J05AF05
448	130	J05AG03
449	130	J04AC01
450	130	J04AB02
451	131	C03CA01
452	131	B01AC06
453	131	C10AA01
454	132	B01AC06
455	132	B01AC04
456	132	C10AA05
457	133	C03DA01
458	133	C07AB03
459	133	C08CA05
460	133	C10AA05
461	133	B01AC06
462	134	P01BC01
463	134	M01AB05
464	136	A02BC05
465	137	P01AB02
466	137	J01MA02
467	138	C03CA01
468	138	J01DD04
469	139	P01AB02
470	139	J01DD04
471	140	J01DD04
472	140	J01AA02
473	140	M01AB05
474	141	N02BE01
475	141	J01DD04
476	141	A02AA04
477	142	J01DD04
478	142	A12CC02
479	143	C03CA01
480	143	J01DD04
481	144	C03CA01
482	144	B01AC06
483	144	C10AA05
484	144	C08CA01
485	145	J01MA02
486	145	J01CF02
487	146	C03CA01
488	146	J01DD04
489	146	J01AA02
490	147	J05AF07
491	147	J05AF05
492	147	J05AG01
493	147	J01MA06
494	147	B03AD03
495	147	J01EC01
496	147	J01EA01
497	148	C03DA01
498	148	C03CA01
499	148	R03AC02
500	149	J01DD04
501	149	J01AA02
502	149	N02BE01
503	150	J01DD04
504	150	J01XA01
505	150	H02AB02
506	151	R03AC02
507	151	H02AB06
508	151	J01CA04
509	151	C03DA01
510	151	R01AD01
511	152	J04AC01
512	152	J04AB03
513	152	J04AK01
514	152	J04AK02
515	152	J01DD04
516	152	J01XA01
517	152	H02AB06
518	152	B01AB01
519	153	A10BA02
520	153	A10BB01
521	153	A10AF01
522	153	J01XD01
523	153	J01MA02
524	154	J01DD04
525	154	H02AB02
526	155	C03CA01
527	155	C09AA02
528	155	C07AB02
529	155	B01AC06
530	155	B01AC04
531	155	J01DD04
532	155	J01AA02
533	156	J01EA01
534	156	J01EC01
535	156	A02BC01
536	156	A03FA01
537	156	P02CA03
538	157	J01DD04
539	157	J01GB03
540	158	A10AF01
541	158	M01AB05
542	159	J04AC01
543	159	J04AK01
544	159	J04AB02
545	159	J04AK02
546	160	J01DD04
547	160	J01XD01
548	160	H02AB02
549	161	B01AC06
550	161	C03CA01
551	161	C10AA01
552	162	J01MA06
553	162	C03DA01
554	163	J01DD04
555	163	J01FA10
556	163	C03CA01
557	163	C09AA02
558	163	C01AA05
559	163	N02AX02
560	164	N05AC02
561	164	A02BC01
562	165	B01AB01
563	165	A02BA01
564	165	B01AC06
565	165	C10AA05
566	165	N02BE01
569	167	N03AB02
570	167	B03AA07
571	168	J05AF01
572	168	J05AF05
573	168	J05AG01
574	169	J01DD04
575	169	J01AA02
576	169	C03CA01
577	169	N02BE01
578	170	C03CA01
579	170	J01DD04
580	170	M01AB05
581	171	A10AF01
582	171	J01MA06
583	171	N06AA09
584	171	C10AA05
585	171	B01AC06
586	171	C09AA02
587	172	C03CA01
588	172	C09AA02
589	172	C10AA05
590	172	C01AA05
591	173	J01CE08
592	173	C03CA01
593	173	C03DA01
594	173	N02BE01
595	174	J01CF02
596	174	N02BE01
597	175	C03CA01
598	175	B01AC06
599	175	C09AA02
600	175	C07AB02
601	175	C10AA05
602	176	A10AF01
603	176	C09AA02
604	176	C10AA02
605	176	C07AB03
606	176	B01AC06
607	177	C09AA02
608	177	B01AC06
609	177	C10AA05
610	177	C07AB02
611	177	A10AF01
612	178	A10AF01
613	179	J01DD04
614	179	J01AA02
615	179	J04AC01
616	179	J04AB02
617	179	J04AK01
618	179	J04AK02
619	179	A11HA02
620	180	B01AC06
621	180	C10AA01
622	180	C03CA01
623	181	C03CA01
624	181	C09AA02
625	181	A02AA01
626	182	R03AC02
627	182	H02AB06
628	182	J01AA02
629	182	J01DD04
630	182	C03DA01
631	183	A02BA01
632	183	P01AB02
633	183	B01AB01
634	183	J01DD04
637	184	B01AC06
638	184	B01AC04
639	184	B01AB01
640	184	C03CA01
641	184	J01DD04
642	185	C09AA01
643	185	C10AA05
644	185	N05AD01
645	185	J01DD04
646	185	B05BC01
647	186	J01DD04
648	186	B03AA07
649	187	A02BC01
650	187	M01AB05
651	188	C03CA01
652	188	C09AA02
653	188	C01AA05
654	188	J01CE08
655	188	N02AX02
656	189	J04AC01
657	189	J04AB02
658	189	J04AK01
659	189	J04AK02
660	189	C03CA01
661	189	H02AB06
662	190	A02BA01
663	190	B01AB01
664	190	J01DD04
665	190	M01AB05
666	191	C03CA01
667	191	C01AA05
668	191	B01AC06
669	191	C10AA01
670	192	J01DD04
671	192	A02BA01
672	192	C08CA01
673	193	J01DD04
674	193	B03AA07
675	193	M01AB05
676	194	C03CA01
677	194	C01AA05
678	196	J01DD04
679	196	C09AA02
680	196	H02AB02
681	196	M01AB05
682	197	J01DD04
683	197	J01XD01
684	197	N03AB02
685	198	J05AF01
686	198	J05AF05
687	198	J05AG01
689	199	C03CA01
690	199	C01AA05
691	199	C09AA02
692	200	C09AA02
693	201	J01XD01
694	201	A06AD11
695	201	J01MA02
696	201	C07AA05
697	202	M01AB05
698	203	A10AF01
699	203	J01CF02
700	203	J01BA01
701	204	C08CA06
702	204	N02AA01
703	204	N03AB02
704	204	A06AB02
705	205	J05AF07
706	205	J05AF05
707	205	J05AG03
708	205	J01EC01
709	205	J01EA01
710	205	J02AC01
711	206	J01DD04
712	206	J01AA02
713	206	B03AD03
714	207	A02BC01
715	207	A02AA04
716	207	A03FA01
717	208	J01DD04
718	208	J01AA02
719	208	A02BA01
720	209	J01CA04
721	209	C03CA01
722	209	R03AC02
723	209	H02AB06
724	210	J01EC01
725	210	J01EA01
726	210	J02AC01
727	210	H02AB02
728	210	B01AB01
729	211	J01DD04
730	211	J01XD01
731	211	J01CA04
732	211	N02AX02
733	211	N02BE01
734	212	C03CA01
735	212	B01AC06
736	212	C10AA01
737	212	J01MA02
738	213	A02BC01
739	213	J01DD04
740	214	N03AB02
741	214	N05BA01
742	214	J01CA01
743	214	J01DD04
744	214	N02BE01
745	215	A10BA02
746	215	C03CA01
747	215	C08CA01
748	215	C09AA01
749	215	A10AF01
750	216	A03FA01
751	216	C03CA01
752	216	J01DD04
753	217	H03BA02
754	217	C07AB02
755	217	B01AC06
756	217	C10AA05
757	218	C03CA01
758	218	B01AC06
759	218	B01AC04
760	218	C07AB02
761	219	J01DD04
762	219	A02BC01
763	220	B03AA07
764	220	C03DA01
765	221	J01CF02
766	221	A11HA02
767	222	J01CE10
768	222	B01AC06
769	223	J01DD04
773	225	J05AF07
774	225	J05AF05
775	225	J05AG03
776	225	J01EA01
777	225	J01EC01
778	225	J01DD04
779	226	C03CA01
780	226	B01AC06
781	226	C10AA05
782	227	J01MA06
783	227	B03AD03
784	227	N02BE01
785	227	G03CA01
786	228	H03BA02
787	228	C07AA05
788	228	H02AB02
789	228	J01DD04
790	229	C03DA01
791	229	C03CA01
792	229	A02BC01
793	230	J01CF02
794	230	J01DD04
795	230	M01AB05
796	231	C03CA01
797	231	J01CE08
798	231	C09AA02
799	232	C03CA01
800	232	J01XD01
801	232	B03AD03
805	234	A10AF01
806	235	C07AB02
807	235	J01CE08
808	235	C01AA05
809	236	C03CA01
810	236	C01AA05
811	236	B01AC06
812	236	C10AA05
813	236	N05BA01
814	237	C03CA01
815	237	C09AA02
816	238	B01AB01
817	238	M01AB05
818	239	R03BA01
819	239	R03AC02
820	239	C03DA01
821	239	H02AB06
825	241	B01AC06
826	241	C10AA05
827	242	C10AA02
828	243	C03CA01
829	243	C01AA05
830	243	J01CE08
832	244	J01CE08
834	245	C03CA01
837	246	C03CA01
838	246	B01AC06
839	246	C10AA01
840	246	J01MA02
841	247	A02BC01
842	247	J01DD04
843	248	N03AB02
844	248	N05BA01
845	248	J01CA01
846	248	J01DD04
847	249	J01DD04
848	249	A02BA01
849	250	J04AC01
850	250	J04AB02
851	250	J04AK01
852	250	J04AK02
853	250	B01AB01
854	250	M01AB05
855	251	J05AF07
856	251	J05AF05
857	251	J05AG03
858	251	J04AC01
859	251	J04AB02
860	251	J04AK01
861	251	J04AK02
862	251	A11HA02
863	251	J01DD04
864	251	J01AA02
865	252	C03CA01
866	252	J01DD04
867	252	J01AA02
868	253	A10AF01
869	254	J04AC01
870	254	J04AB02
871	254	J04AK01
872	254	J04AK02
873	254	M01AB05
874	255	B01AC06
875	255	C10AA02
876	255	C01AA05
877	255	C09AA02
878	255	C03CA01
879	255	C07AB02
880	256	B01AC06
881	256	C09AA02
882	256	C07AB03
883	256	C03CA01
884	257	J01EA01
885	257	J01EC01
886	257	J05AF07
887	257	J05AF05
888	257	J05AG03
889	258	B01AC06
890	258	B01AC04
891	258	C10AA05
892	258	C01DA02
893	258	C07AA05
894	259	J01CF02
895	259	J01XD01
896	259	M01AB05
897	260	C03CA01
898	260	C08CA01
899	260	J01MA06
900	261	J01DD04
901	261	A02BC01
902	262	J01DD04
903	262	J01AA02
904	263	B01AC06
905	263	C03CA01
906	263	C09AA02
907	263	C07AB02
908	263	M01AB05
909	264	J01DD04
910	264	J01AA02
911	264	N02BE01
912	265	J01DD04
913	265	J01AA02
914	265	J01EA01
915	265	J01EC01
916	265	A03FA01
917	266	J01DD04
918	266	C03CA01
919	266	C03DA01
920	267	C03CA01
921	267	C03DA01
922	268	J01DD04
923	268	C03CA01
924	268	C08CA01
925	269	J01DD04
926	270	B01AC06
927	270	C10AA01
928	270	C03CA01
929	270	C09AA02
930	271	J05AF07
931	271	J05AF05
932	271	J05AG03
933	271	J01EA01
934	271	J01EC01
935	271	J02AC01
936	272	C01AA05
937	272	C03CA01
938	272	C09AA02
939	273	J01DD04
940	273	J01CF02
941	273	J01AA02
942	273	M01AB05
943	274	A02BC01
944	274	J01DD04
945	275	J01DD04
946	275	J01AA02
947	275	J04AC01
948	275	J04AB02
949	275	J04AK01
950	275	J04AK02
951	275	N02BE01
952	276	C03CA01
953	276	J01DD04
954	276	J01AA02
955	276	C03DA01
956	277	J04AC01
957	277	J04AB02
958	277	J04AK01
959	277	J04AK02
960	277	J01DD04
961	277	M01AB05
962	278	H02AB06
963	278	R03AC02
964	278	N03AB02
965	278	N03AA02
966	279	J04AC01
967	279	J04AB02
968	279	J04AK01
969	279	J04AK02
970	280	J01DD04
971	280	J01XA01
972	280	H02AB02
973	280	J04AC01
974	280	J04AB02
975	280	J04AK01
976	280	J04AK02
977	281	B01AA03
987	282	N03AB02
988	282	J01EA01
989	282	J01EC01
990	283	J01DD04
991	283	J01XA01
992	283	J02AB01
993	283	J01CA01
994	283	M01AB05
995	284	C03CA01
996	284	B01AC06
997	284	C10AA05
998	284	C03DA01
999	284	N02BE01
1000	285	J01EA01
1001	285	J01EC01
1002	285	J01DD04
1003	285	J02AC01
1004	285	J04AC01
1005	285	J04AB02
1006	285	J04AK01
1007	285	J01GA01
1008	285	A11HA02
1009	286	A10BA02
1010	286	A10BB01
1011	286	C09AA02
1012	286	C07AB03
1013	286	B01AC06
1014	286	C10AA01
1015	286	N06AA09
1016	286	A10AF01
1017	286	C08CA01
1020	287	J04AC01
1021	287	J04AB02
1022	287	J04AK01
1023	287	J04AK02
1024	287	M01AB05
1025	287	N02BE01
1026	288	J01DD04
1027	288	J01AA02
1028	288	C03CA01
1029	289	J01DD04
1030	289	J01XD01
1031	290	C03CA01
1032	290	C03DA01
1033	290	J01DD04
1034	290	A03FA01
1035	291	J01DD04
1036	291	J01EA01
1037	291	J01EC01
1038	291	J02AC01
1039	291	J05AF07
1040	291	J05AF05
1041	291	J05AG03
1042	291	A02BA01
1043	292	C03CA01
1044	292	J01DD04
1045	292	B01AB01
1046	292	J01MA02
1047	292	C10AA05
1048	293	M01AB05
1049	294	A10BB01
1050	294	C03CA01
1051	294	B01AC06
1052	294	C07AB02
1053	294	B01AB01
1054	294	A10AF01
1055	295	A02BA01
1056	295	N02AX02
1057	296	B01AC06
1058	296	C10AA05
1059	296	C07AB02
1060	296	A02BC01
1061	296	C09AA02
1062	296	C03CA01
1063	297	H02AB06
1064	297	M01AB05
1065	298	J05AF07
1066	298	J05AF05
1067	298	J05AG03
1068	298	J01EA01
1069	298	J01EC01
1070	299	C03DA01
1071	299	N02BE01
1072	300	B01AC06
1073	300	B01AC04
1074	300	C10AA01
1075	300	A06AG02
1076	300	C07AB02
1078	301	A10AF01
1079	302	C03CA01
1080	302	B01AC06
1081	302	C10AA01
1082	302	C09AA02
1083	302	C07AB02
1084	303	J04AC01
1085	303	J04AB02
1086	303	J04AK01
1087	303	J04AK02
1088	303	J05AF07
1089	303	J05AF05
1090	303	J05AG03
1091	303	J01EA01
1092	303	J01EC01
1093	304	J04AC01
1094	304	J04AB02
1095	304	J04AK01
1096	304	J04AK02
1097	304	J01DD04
1098	304	J01AA02
1099	304	H02AB06
1100	304	B01AB01
1101	304	B01AA03
1102	305	J05AF07
1103	305	J05AF05
1104	305	J05AG03
1105	306	C03CA01
1106	306	J01DD04
1107	306	J01AA02
1108	307	J04AC01
1109	307	J04AB02
1110	307	J04AK01
1111	307	J04AK02
1112	308	J01DD04
1113	308	J01XD01
1114	308	A06AD11
1115	308	C03DA01
1116	308	C03CA01
1117	309	C10AA05
1118	309	A10AF01
1119	309	N02BE01
1120	310	C09AA02
1121	310	C07AB02
1122	311	C03CA01
1123	311	B01AC06
1124	311	C10AA05
1125	311	C09AA02
1126	311	C07AB02
1127	312	R03AC02
1128	312	R03BA01
1129	312	R03CC02
1130	313	J05AF07
1131	313	J05AF05
1132	313	J05AG03
1133	313	J04AC01
1134	313	J04AB02
1135	313	J04AK01
1136	313	J04AK02
1137	313	A11HA02
1138	313	J01EA01
1139	313	J01EC01
1140	314	A10AF01
1141	314	A10BA02
1142	314	A10BB01
1143	314	B01AC06
1144	315	J01DD04
1145	315	C03CA01
1146	315	M01AB05
1147	316	J04AC01
1148	316	J04AB02
1149	316	J04AK01
1150	316	J04AK02
1151	317	A10BB01
1152	317	C09AA02
1153	317	B01AC06
1154	317	B01AC04
1155	317	C10AA01
1156	317	A10AF01
1157	318	R03AC02
1158	318	R03CC02
1159	318	J01DD04
1160	318	J01AA02
1161	318	H02AB06
1162	319	J01DD04
1163	319	A10AF01
1164	320	J01DD04
1165	320	H02AB02
1166	320	N02BE01
1167	321	C03CA01
1168	321	C09AA02
1169	321	C07AA05
1170	321	H03BA02
1171	321	C10AA01
1172	322	J01DD04
1173	322	J01AA02
1174	322	B01AB01
1175	322	J04AC01
1176	322	J04AB02
1177	322	J04AK01
1178	322	J04AK02
1179	322	A11HA02
1180	323	C07AB02
1181	323	C03CA01
1182	323	B01AA03
1183	323	A02BA01
1184	324	J05AF07
1185	324	J05AF05
1186	324	J05AG03
1187	324	J01DD04
1188	324	J02AC01
1189	324	J01EA01
1190	324	J01EC01
1191	324	J04AC01
1192	324	J04AB02
1193	324	J04AK01
1194	324	J04AK02
1195	324	A11HA02
1196	325	J01DD04
1197	325	A10AF01
1198	326	J01DD04
1199	326	J01XA01
1200	326	J01CA01
1201	326	H02AB02
1202	327	J01DD04
1203	327	N05BA01
1204	327	P01BE03
1205	327	H02AB02
1206	328	J01DD04
1207	328	J01AA02
1208	328	N02BE01
1209	329	J01DD04
1210	329	J01CA01
1211	329	H02AB02
1212	329	J02AC01
1213	329	J01EA01
1214	329	J01EC01
1215	329	M01AB05
1216	330	C03CA01
1217	330	C03DA01
1218	330	A06AG02
1219	331	J01DD04
1220	331	J01AA02
1221	331	C03CA01
1222	332	H03BA02
1223	332	C07AA05
1224	332	C03CA01
1225	333	J04AC01
1226	333	J04AB02
1227	333	J04AK01
1228	333	J04AK02
1229	333	A02BC01
1230	334	J01DD04
1231	334	N02AX02
1232	335	J01DD04
1233	335	J01XD01
1234	335	N02AX02
1235	335	A02BA01
1236	336	J01DD04
1237	336	J01CE10
1238	336	N02BE01
1239	337	A02BC01
1240	337	J01DD04
1241	337	C07AA05
1242	337	A02BA01
1243	337	A03FA01
1244	337	J01XD01
1245	338	A10BA02
1246	338	C09AA02
1247	338	B01AC06
1248	338	A10AF01
1249	338	J01DD04
1250	338	J01FA10
1251	339	A02BA01
1252	340	J05AF07
1253	340	J05AF05
1254	340	J05AG03
1255	340	J02AC01
1256	341	J01CA04
1257	341	A02BC01
1258	341	C10AA05
1259	342	J01DD04
1269	344	N02AX02
1271	344	J01DD04
1272	345	B01AC06
1273	345	C10AA02
1274	345	C09AA02
1275	345	C07AB02
1276	345	C03CA01
1277	346	J01DD04
1278	346	J01CA01
1279	347	A10BA02
1280	347	A10BB01
1281	347	A10AF01
1282	347	C08CA01
1283	347	C03AA03
1284	347	C10AA02
1285	347	B01AC06
1286	348	C03CA01
1287	348	C03DA01
1288	348	J01CE10
1289	348	C01AA05
1290	348	J01MA06
1291	349	H03BA02
1292	349	C07AB03
1293	349	C03CA01
1294	349	J01MA02
1295	350	A06AG02
1296	350	N02AX02
1297	350	B01AB01
1298	350	B01AA03
1299	350	J01MA02
1300	351	A10AF01
1301	351	B05XA01
1302	352	C03CA01
1303	352	C09AA02
1304	352	C01AA05
1305	352	B01AB01
1306	352	B01AA03
1307	353	J01CF02
1308	353	J01BA01
1309	353	M01AB05
1310	354	C09AA01
1311	354	B01AC06
1312	354	C03CA01
1313	354	C10AA01
1314	355	J01DD04
1315	355	J01XA01
1316	355	H02AB02
1317	355	J01CA01
1318	355	J04AC01
1319	355	J04AB02
1320	355	J04AK01
1321	355	J04AK02
1322	355	N02AX02
1323	355	J01EA01
1324	355	J01EC01
1325	356	C03CA01
1326	356	C09AA02
1327	356	J01CE10
1328	356	B01AC06
1329	357	J01CA01
1330	357	J01XA01
1331	357	J02AC01
1332	357	N02AX02
1333	357	M01AB05
1334	358	J01DD04
1335	358	C09AA01
1336	358	N02BE01
1338	360	J01DD04
1339	360	A06AD11
1340	360	J01XD01
1341	360	A02BC01
1342	361	C07AB02
1343	361	B01AC06
1344	362	C03CA01
1345	362	C09AA02
1346	362	C07AB02
1347	362	C10AA01
1348	362	B01AC06
1349	363	J05AF07
1350	363	J05AF05
1351	363	J05AG03
1352	363	N02BE01
1353	364	C03CA01
1354	364	C10AA01
1355	364	C09AA02
1356	364	C07AB02
1357	365	J05AF07
1358	365	J05AF05
1359	365	J05AG03
1360	365	J01EA01
1361	365	J01EC01
1362	366	B01AC06
1363	366	C10AA01
1364	366	C07AB02
1365	366	C09AA02
1366	367	J05AF07
1367	367	J05AF05
1368	367	J05AG03
1369	368	C03CA01
1370	368	P02CA01
1371	368	J01DD04
1372	369	C10AA01
1373	369	B01AC06
1374	369	C03DA01
1375	369	B03AA07
1376	370	B01AB01
1377	370	J04AC01
1378	370	J04AB02
1379	370	J04AK01
1380	370	J04AK02
1381	370	J01GA01
1382	370	J01DD04
1383	370	J01AA02
1384	371	R03AC02
1385	371	H02AB06
1386	371	J01DD04
1387	371	J01AA02
1388	372	A02BA01
1389	372	J01DD04
1390	373	J04AC01
1391	373	J04AB02
1392	373	J04AK01
1393	373	J04AK02
1394	373	J05AF07
1395	373	J05AF05
1396	373	J05AG03
1397	373	J01EA01
1398	373	J01EC01
1399	374	J04AC01
1400	374	J04AB02
1401	374	J04AK01
1402	374	J04AK02
1403	374	J01DD04
1404	374	J01FA10
1405	374	A02BA01
1406	374	B01AB01
1407	374	A11HA02
1408	374	J01XA01
1409	374	H02AB02
1410	374	A03FA01
1411	374	M01AB05
1412	374	N02BE01
1413	375	C03CA01
1414	375	C10AA05
1415	375	B01AC06
1416	375	A02BC01
1417	375	J01MA02
1418	376	N02BE01
1419	377	C03CA01
1420	377	C09AA02
1421	377	C03DA01
1422	378	A10BA02
1423	378	P01BE02
1424	378	N05BA01
1425	378	J01MA02
1426	379	N02BE01
1427	380	B01AB01
1428	380	J01DD04
1429	380	J01AA02
1430	381	J01DD04
1431	381	B03AD03
1432	381	N02BE01
1433	382	J01EA01
1434	382	J01EC01
1435	382	J05AF01
1436	382	J05AF05
1437	382	J05AG01
1438	383	C09AA02
1439	384	A10AF01
1440	384	J04AC01
1441	384	J04AB02
1442	384	J04AK01
1443	384	J04AK02
1444	385	J01DD04
1445	385	J01XD01
1446	385	M01AB05
1447	386	J01EA01
1448	386	J01EC01
1449	386	J02AC01
1450	386	A03FA01
1451	387	J01DD04
1452	387	J01XA01
1453	387	J04AC01
1454	387	J04AB02
1455	387	J04AK01
1456	387	J04AK02
1457	387	H02AB02
1458	388	N02BE01
1459	389	J01FA10
1460	389	N02BE01
1461	390	C03CA01
1462	390	J01DD04
1463	390	C03DA01
1464	390	J01XD01
1465	391	C09AA02
1466	391	C03AA03
1467	391	C08CA01
1468	391	A10AF01
1469	391	N02BE01
1470	392	B01AC06
1471	392	C03DA01
1472	392	C07AB02
1473	392	C03CA01
1474	393	J01XD01
1475	393	J01DD04
1476	393	J01CA01
1477	393	G03AC03
1478	394	J01DD04
1479	394	B01AB01
1480	394	B01AA03
1481	394	G03AC03
1482	394	N02BE01
1483	395	J01DD04
1484	395	C03CA01
1485	395	A02BC01
1486	395	J01AA02
1487	395	A10AF01
1488	395	G03AC03
1489	395	N02BE01
1490	396	B01AB01
1491	397	J01AA02
1492	397	J01DD04
1493	398	C03CA01
1494	399	J05AF07
1495	399	C03DA01
1496	399	C07AA05
1497	399	N02AX02
1498	399	C03CA01
1499	399	A02BC01
1500	399	J01DD04
1501	399	P02CA03
1502	400	C03DA01
1503	400	C03CA01
1504	400	J01DD04
1505	400	M01AB05
1506	400	N02BE01
1508	402	J01DD04
1509	402	J01AA02
1510	403	J01DD04
1511	403	J01BA01
1512	403	J01CA04
1513	403	M01AB05
1514	404	C09AA01
1515	404	M01AB05
1516	405	C03CA01
1517	405	M01AB05
1518	406	J01DD04
1519	406	P01BE03
1520	406	M01AB05
1521	407	N02BE01
1522	407	M01AB05
1523	408	C03CA01
1524	408	J01DD04
1525	408	J01AA02
1526	408	N02BE01
1527	408	M01AB05
1528	409	N03AB02
1529	409	B01AB01
1530	410	C09AA02
1531	410	C07AB03
1532	410	C03DA01
1533	410	C10AA05
1534	410	B01AA03
1535	410	B01AC06
1536	411	J01DD04
1537	411	N02BE01
1538	412	J01DD04
1539	412	H02AB02
1540	412	J01XA01
1541	412	C02DB02
1542	412	G03AC03
1543	412	M01AB05
1544	413	C09AA02
1545	413	C07AB03
1546	413	C10AA02
1547	414	C03CA01
1548	414	B01AC06
1549	414	B01AC04
1550	414	C10AA05
1551	414	N02AA01
1552	414	C01DA02
1553	415	J02AC01
1554	415	J01DD04
1555	415	J01EA01
1556	415	J01EC01
1557	416	C03CA01
1558	416	J01DD04
1559	417	A10AF01
1560	418	C01AA05
1561	418	C03CA01
1562	418	B01AA03
1563	401	J05AF07
1564	401	J05AF05
1565	401	J05AG01
1566	401	J01EA01
1567	401	J01EC01
1568	401	B03AD03
1569	419	B01AB01
1570	419	A03FA01
1571	419	N02AX02
1572	420	J01EA01
1573	420	J01EC01
1574	420	J05AF07
1575	420	J05AF05
1576	420	J05AE03
1578	420	M01AB05
1579	421	J04AC01
1580	421	J04AB02
1581	421	J04AK01
1582	421	J04AK02
1583	421	J05AF07
1584	421	J05AF05
1585	421	J05AG03
1586	421	J01EA01
1587	421	J01EC01
1588	422	C03CA01
1589	422	C03DA01
1590	422	C01AA05
1591	422	J04AC01
1592	422	J04AB02
1593	422	J04AK01
1594	422	J04AK02
1595	423	J01AA02
1596	423	B03BB01
1597	423	B03AA07
1598	423	C03CA01
1599	423	J01DD04
1600	423	N02BE01
1601	424	C01AA05
1602	424	C03CA01
1603	424	R03AC02
1604	424	J01EA01
1605	424	J01EC01
1606	424	J05AF01
1607	424	J05AF05
1608	424	J05AG01
1609	424	J01CE02
1610	424	J01AA02
1611	424	B01AC06
1612	424	J01DD04
1613	425	C03CA01
1614	427	J01DD04
1615	427	J01EA01
1616	427	D01AC02
1617	427	J01AA02
1618	427	B03AA02
1619	427	M01AB05
1620	428	J01DD04
1621	428	J01AA02
1622	428	C03CA01
1623	429	C07AB03
1624	429	N04BA01
1625	430	J01XD01
1629	430	A02BA01
1630	431	J01DD04
1631	431	J01XD01
1633	431	C03DA01
1634	431	J05AF07
1635	431	A06AD11
1636	431	N02AX02
1637	432	J04AC01
1638	432	J04AB02
1639	432	J04AK01
1640	432	J04AK02
1641	433	A02BC01
1642	433	A03FA01
1643	434	J01DD04
1644	434	J01AA02
1645	434	A02BA01
1646	434	J01FA10
1647	434	A02BC01
1648	434	N02AX02
1649	435	N02BE01
1650	435	A10AF01
1651	436	C03CA01
1652	436	J01DD04
1653	436	H02AB09
1654	436	A02BA01
1655	436	C10AA05
1656	436	C03DA01
1657	436	J01FA10
1658	436	R03AC02
1659	436	C07AB02
1660	437	J01DD04
1661	437	A02BC01
1662	437	B05AX03
1663	438	C03DA01
1664	438	C03CA01
1665	438	N02BE01
1667	439	J01DD04
1668	440	C01AA05
1669	440	C07AB02
1670	440	C03DA01
1671	440	C03CA01
1673	441	B01AB01
1674	441	B01AA03
1675	441	C03CA01
1676	441	N02BE01
1677	442	J01DD04
1678	442	J02AC01
1679	442	J01EA01
1680	442	J01EC01
1681	442	J01XD01
1682	442	B03AD03
1687	444	J04AC01
1688	444	J04AB02
1689	444	J04AK01
1690	444	J04AK02
1691	444	A02BC01
1692	445	J01DD04
1693	445	C08CA05
1694	445	J01XD01
1695	445	A06AD11
1696	445	M01AB05
1697	445	A06AG02
1700	446	N03AB02
1701	447	J02AC01
1702	447	J01EA01
1703	447	J01EC01
1704	447	J05AF07
1705	447	J05AF05
1706	447	J05AG03
1707	448	J04AC01
1708	448	J04AB02
1709	448	J04AK01
1710	448	J04AK02
1711	448	G03AC03
1712	448	A02BC01
1713	449	C03CA01
1714	449	J01DD04
1715	449	N02AX02
1716	449	M01AB05
1717	449	N02BE01
1718	450	J01DD04
1719	450	J01AA02
1720	450	J01MA06
1721	450	N02BE01
1722	451	A10BA02
1723	451	A10BB01
1724	451	A12BA01
1725	451	A10AF01
1726	451	A02BC01
1727	452	H02AB02
1728	452	J01DD04
1729	452	N02AX02
1730	452	M01AB05
1731	452	M01AE13
1732	453	C03CA01
1733	453	C10AA05
1734	453	C09AA02
1735	453	B01AC06
1736	454	A10AF01
1737	454	B01AC06
1738	454	C09AA02
1739	454	C08CA01
1740	454	C10AA01
1741	454	C03CA01
1742	455	C03CA01
1743	455	J01DB01
1744	456	J01DD04
1745	456	C03DA01
1746	456	C03CA01
1747	456	A06AB02
1748	457	J05AF07
1749	457	J05AF05
1750	457	J05AG03
1751	457	J04AC01
1752	457	J04AB02
1753	457	J04AK01
1754	457	J04AK02
1755	457	J01EA01
1756	457	J01EC01
1757	457	J01DD04
1758	457	J01XD01
1759	457	H02AB02
1760	457	N02BE01
1761	458	J01DD04
1762	458	A02BA01
1763	458	J01XD01
1764	458	J01CF01
1765	459	C10AA05
1766	459	B01AC04
1767	459	C09AA02
1768	459	C08CA01
1769	459	A10BA02
1770	459	A06AG02
1771	459	B01AC06
1772	460	B01AC06
1773	460	C10AA05
1774	460	B01AB01
1775	461	C03CA01
1776	461	C03DA01
1777	461	J01DD04
1778	461	B01AB01
1779	462	J01EA01
1780	462	J01EC01
1781	462	J02AC01
1782	462	B03AA07
1783	463	B05XA05
1784	463	J01DD04
1785	463	J01XD01
1786	463	B03AD03
1787	463	B03BB01
1789	464	C03CA01
1790	464	J01DD04
1791	464	C03DA01
1792	465	A02BC01
1793	465	A03FA01
1794	465	G03AD01
1795	466	J01DD04
1796	466	J01XD01
1797	466	J01MA02
1798	466	A10AF01
1799	467	J01DD04
1800	467	J01AA02
1801	467	J01CA04
1802	467	N02BE01
1803	468	J01DD04
1804	468	J01AA02
1805	468	H02AB07
1806	468	A02BC01
1807	468	R03AC02
1808	468	C03CA01
1809	469	B01AB01
1810	469	B01AA03
1811	469	J01DD04
1812	470	C03CA01
1813	470	B01AC06
1814	470	C10AA05
1815	470	C09AA02
1816	470	J01DD04
1817	470	J01AA02
1818	470	M01AE01
1819	471	C09CA01
1820	471	C10AA05
1821	471	C07AB02
1822	471	B01AC06
1823	471	C03CA01
1824	472	J01DD04
1825	473	C03DA01
1826	473	J01DD04
1827	473	C03CA01
1828	474	B03AA07
1829	474	J01MA02
1830	474	P02CA03
1831	475	C07AB03
1832	475	C09AA02
1833	475	B01AC06
1834	475	C03CA01
1835	476	J01DD04
1836	476	A02BA01
1837	476	H02AB02
1838	476	B01AB01
1839	476	M01AB05
1840	477	A10BB01
1841	477	J01DD04
1842	477	J01XD01
1843	477	A10AF01
1844	478	A10AF01
1845	479	A02BC01
1846	480	J01DD04
1847	480	J01XD01
1848	480	J01AA02
1849	480	M01AB05
1850	481	C03DA01
1851	481	C03CA01
1852	481	J01DD04
1853	482	B03BB01
1854	482	B03BA01
1855	483	C03CA01
1856	483	H03BA02
1857	483	A02BA01
1858	483	C01AA05
1859	483	G03AC03
1860	483	M01AB05
1861	484	C10AA05
1862	484	B01AC06
1863	484	A02BA01
1864	485	C03CA01
1865	485	C07AA05
1866	485	H03BA02
1867	485	B01AA03
1868	486	C07AG02
1869	486	C09AA02
1870	486	C03DA01
1871	486	C03CA01
1872	486	B01AC06
1873	487	C03CA01
1874	487	H02AB06
1875	487	J04AC01
1876	487	J04AB02
1877	487	J04AK01
1878	487	J04AK02
1879	488	J01DD04
1880	488	J01XD01
1881	489	J01DD04
1882	489	J01AA02
1883	489	R03AC02
1884	489	H02AB06
1885	490	J05AF07
1886	490	J05AF05
1887	490	J05AG03
1888	490	J01EA01
1889	490	J01EC01
1890	491	J01DD04
1891	491	J01AA02
1892	491	J04AC01
1893	491	J04AK01
1894	491	J04AB02
1895	491	J04AK02
1896	491	N02BE01
1897	492	H02AB06
1898	492	B03AD03
1899	492	B03BB01
1900	493	C03CA01
1901	493	C09AA02
1902	493	G03AC03
1903	493	N02BE01
1905	494	J01DD04
1906	494	M01AB05
1907	494	J01CA04
1908	495	C08CA01
1909	495	C03CA01
1910	495	J01DD04
1911	495	J01XD01
1912	495	A02BC01
1913	495	N02BE01
1914	496	A06AD11
1915	496	C07AA05
1916	496	N02BE01
1917	497	J01AA02
1918	497	J01DD04
1919	497	J01XD01
1920	497	N02BE01
1921	497	J01XD02
1922	498	J01FA10
1923	498	J01AA02
1924	498	J01MA02
1925	498	C03CA01
1926	498	C03DA01
1927	498	J04AC01
1928	498	J04AB02
1929	498	J04AK01
1930	498	J04AK02
1931	499	B01AB01
1932	499	J01DD04
1933	499	B01AA03
1934	499	J01XD01
1935	499	J01CA04
1936	499	N02BE01
1937	500	J01DD04
1938	500	J01AA02
1939	500	C03CA01
1940	500	C01AA05
1941	501	B01AB01
1942	501	B01AA03
1943	502	B01AB01
1944	502	B01AA03
1945	502	B03AD03
1946	502	G03AC08
1947	503	J01DD04
1948	503	N02BE01
1949	504	B01AB01
1950	504	B01AA03
1951	504	A02BA01
1952	504	C03DA01
1953	505	J01EA01
1954	505	J01EC01
1955	505	J04AC01
1956	505	J04AB02
1957	505	J04AK01
1958	505	J04AK02
1959	505	A11HA02
1960	505	J05AF07
1961	505	J05AF05
1962	505	J05AE08
1963	505	A02BA01
1964	506	P01BA01
1965	506	B03AD03
1966	507	C03CA01
1967	507	J01MA06
1969	508	B01AB01
1970	509	B01AB01
1971	509	C02DB02
1972	509	C07AA05
1973	509	B05BC01
1974	509	N03AB02
1975	509	C08CA01
1976	510	C03CA01
1977	510	J01DD04
1978	510	H02AB06
1979	510	R03AC02
1980	511	A10AF01
1981	512	C01AA05
1982	512	B01AB01
1983	512	J01DD04
1984	512	C07AB02
1985	512	J01XD01
1986	512	C09AA02
1987	512	B01AC06
1988	512	A02BA01
1989	512	N02BE01
1990	513	J01DD04
1991	513	J01XD01
1992	513	N05BA01
1993	513	J06AA02
1994	514	J01DD04
1995	514	J01AA02
1996	514	J01EA01
1997	514	J01EC01
1998	514	J04AC01
1999	514	J04AB02
2000	514	J04AK01
2001	514	J04AK02
2002	514	N02BE01
2003	515	J05AF07
2004	515	J05AF05
2005	515	J05AG03
2006	515	J01DD04
2007	515	J01XD01
2008	515	J01MA02
2009	515	J02AC01
2010	515	J01EA01
2011	515	J01EC01
2012	516	J01XD01
2013	516	A06AD11
2014	516	C03DA01
2015	516	C03CA01
2016	517	J01MA02
2018	517	B03AA02
2019	518	J01DD04
2020	518	J01XD01
2021	518	C03DA01
2022	518	C03CA01
2023	519	J01XD01
2024	519	J01DD04
2025	519	A02BC01
2026	519	A02AA04
2027	520	A02BA01
2028	520	B03BA01
2029	520	B03BB01
2030	521	C03DA01
2031	521	C03CA01
2032	521	A02BC01
2033	522	C03CA01
2034	522	C03DA01
2035	522	J05AF07
2036	522	J05AF05
2037	522	J05AG03
2038	522	J04AC01
2039	522	J04AB02
2040	522	J04AK01
2041	522	J04AK02
2042	522	J01EA01
2043	522	J01EC01
2044	523	C03CA01
2045	523	C09AA02
2046	523	A10AF01
2047	523	B01AC06
2048	523	A10BA02
2050	524	J01DD04
2051	524	J01EA01
2052	524	J01EC01
2053	524	J05AF01
2054	524	J05AF05
2055	524	J05AG01
2056	525	C03CA01
2057	525	C01AA05
2058	525	A02AA04
2059	526	J01XD01
2060	526	J01DD04
2061	527	A02BC01
2062	527	J01DD04
2063	527	M01AB05
2064	528	C10AA05
2065	528	C07AB03
2066	528	B01AB01
2067	528	J01MA06
2068	528	C09AA02
2069	528	B01AC06
2070	528	A02BC01
2071	529	B01AB01
2072	529	J01DD04
2073	529	J01XD01
2074	529	C09AA02
2075	529	C09AA01
2076	529	A06AB02
2077	529	A02BA01
[truncated: 2,021 more rows]
